# Supplementary material for: HyTexiLa: High Resolution Visible and Near Infrared Hyperspectral Texture Images
Source: Sensors (Basel). 2018 Jun 26;18(7):2045. doi: 10.3390/s18072045 (PMC6068824; doi:10.3390/s18072045)
Supplement: Supplementary file 1 [file sensors-18-02045-s001.zip]

Archive with 9 entries (6 files):
- hytexila_supp_materials/
- hytexila_supp_materials/classif_files/
- hytexila_supp_materials/classif_files/readme.txt
- hytexila_supp_materials/classif_files/test.txt
- hytexila_supp_materials/classif_files/train.txt
- hytexila_supp_materials/code/
- hytexila_supp_materials/code/falseColors.py
- hytexila_supp_materials/code/MSTools-v18-05.zip
- hytexila_supp_materials/code/readme.txt
