# Supplementary material for: HyTexiLa: High Resolution Visible and Near Infrared Hyperspectral Texture Images
Source: Sensors (Basel). 2018 Jun 26;18(7):2045. doi: 10.3390/s18072045 (PMC6068824; doi:10.3390/s18072045)
Supplement: Supplementary file 1 [file sensors-18-02045-s001.zip › hytexila_supp_materials/classif_files/readme.txt]

Organisation of classification test suites.

test.txt - Contains, for each test subimage, its full image filename, its bounding box (x0, y0, x1, y1) and its true class number.
train.txt - Contains, for each train subimage, its full image filename, its bounding box (x0, y0, x1, y1) and its true class number.

* Number of subimages are written in the first line of each text file.
* (x0, y0) are the coordinates of the top left pixel of the subimage.
* (x1, y1) are the coordinates of the bottom right pixel of the subimage.
