# Supplementary material for: HyTexiLa: High Resolution Visible and Near Infrared Hyperspectral Texture Images
Source: Sensors (Basel). 2018 Jun 26;18(7):2045. doi: 10.3390/s18072045 (PMC6068824; doi:10.3390/s18072045)
Supplement: Supplementary file 1 [file sensors-18-02045-s001.zip › hytexila_supp_materials/classif_files/test.txt]

1456
food_chili.raw	204	612	407	815	0
food_chili.raw	816	816	1019	1019	0
food_chili.raw	408	612	611	815	0
food_chili.raw	816	0	1019	203	0
food_chili.raw	612	0	815	203	0
food_chili.raw	0	816	203	1019	0
food_chili.raw	204	816	407	1019	0
food_chili.raw	204	408	407	611	0
food_chili.raw	0	612	203	815	0
food_chili.raw	408	0	611	203	0
food_chili.raw	408	408	611	611	0
food_chili.raw	204	204	407	407	0
food_chili.raw	612	204	815	407	0
food_coffee.raw	204	612	407	815	1
food_coffee.raw	816	816	1019	1019	1
food_coffee.raw	408	612	611	815	1
food_coffee.raw	816	0	1019	203	1
food_coffee.raw	612	0	815	203	1
food_coffee.raw	0	816	203	1019	1
food_coffee.raw	204	816	407	1019	1
food_coffee.raw	204	408	407	611	1
food_coffee.raw	0	612	203	815	1
food_coffee.raw	408	0	611	203	1
food_coffee.raw	408	408	611	611	1
food_coffee.raw	204	204	407	407	1
food_coffee.raw	612	204	815	407	1
vegetation_flowers_01.raw	204	612	407	815	2
vegetation_flowers_01.raw	816	816	1019	1019	2
vegetation_flowers_01.raw	408	612	611	815	2
vegetation_flowers_01.raw	816	0	1019	203	2
vegetation_flowers_01.raw	612	0	815	203	2
vegetation_flowers_01.raw	0	816	203	1019	2
vegetation_flowers_01.raw	204	816	407	1019	2
vegetation_flowers_01.raw	204	408	407	611	2
vegetation_flowers_01.raw	0	612	203	815	2
vegetation_flowers_01.raw	408	0	611	203	2
vegetation_flowers_01.raw	408	408	611	611	2
vegetation_flowers_01.raw	204	204	407	407	2
vegetation_flowers_01.raw	612	204	815	407	2
vegetation_flowers_02.raw	204	612	407	815	3
vegetation_flowers_02.raw	816	816	1019	1019	3
vegetation_flowers_02.raw	408	612	611	815	3
vegetation_flowers_02.raw	816	0	1019	203	3
vegetation_flowers_02.raw	612	0	815	203	3
vegetation_flowers_02.raw	0	816	203	1019	3
vegetation_flowers_02.raw	204	816	407	1019	3
vegetation_flowers_02.raw	204	408	407	611	3
vegetation_flowers_02.raw	0	612	203	815	3
vegetation_flowers_02.raw	408	0	611	203	3
vegetation_flowers_02.raw	408	408	611	611	3
vegetation_flowers_02.raw	204	204	407	407	3
vegetation_flowers_02.raw	612	204	815	407	3
vegetation_leaf_01.raw	204	612	407	815	4
vegetation_leaf_01.raw	816	816	1019	1019	4
vegetation_leaf_01.raw	408	612	611	815	4
vegetation_leaf_01.raw	816	0	1019	203	4
vegetation_leaf_01.raw	612	0	815	203	4
vegetation_leaf_01.raw	0	816	203	1019	4
vegetation_leaf_01.raw	204	816	407	1019	4
vegetation_leaf_01.raw	204	408	407	611	4
vegetation_leaf_01.raw	0	612	203	815	4
vegetation_leaf_01.raw	408	0	611	203	4
vegetation_leaf_01.raw	408	408	611	611	4
vegetation_leaf_01.raw	204	204	407	407	4
vegetation_leaf_01.raw	612	204	815	407	4
vegetation_leaf_02.raw	204	612	407	815	5
vegetation_leaf_02.raw	816	816	1019	1019	5
vegetation_leaf_02.raw	408	612	611	815	5
vegetation_leaf_02.raw	816	0	1019	203	5
vegetation_leaf_02.raw	612	0	815	203	5
vegetation_leaf_02.raw	0	816	203	1019	5
vegetation_leaf_02.raw	204	816	407	1019	5
vegetation_leaf_02.raw	204	408	407	611	5
vegetation_leaf_02.raw	0	612	203	815	5
vegetation_leaf_02.raw	408	0	611	203	5
vegetation_leaf_02.raw	408	408	611	611	5
vegetation_leaf_02.raw	204	204	407	407	5
vegetation_leaf_02.raw	612	204	815	407	5
vegetation_leaf_02_back.raw	204	612	407	815	6
vegetation_leaf_02_back.raw	816	816	1019	1019	6
vegetation_leaf_02_back.raw	408	612	611	815	6
vegetation_leaf_02_back.raw	816	0	1019	203	6
vegetation_leaf_02_back.raw	612	0	815	203	6
vegetation_leaf_02_back.raw	0	816	203	1019	6
vegetation_leaf_02_back.raw	204	816	407	1019	6
vegetation_leaf_02_back.raw	204	408	407	611	6
vegetation_leaf_02_back.raw	0	612	203	815	6
vegetation_leaf_02_back.raw	408	0	611	203	6
vegetation_leaf_02_back.raw	408	408	611	611	6
vegetation_leaf_02_back.raw	204	204	407	407	6
vegetation_leaf_02_back.raw	612	204	815	407	6
vegetation_leaf_03_amber.raw	204	612	407	815	7
vegetation_leaf_03_amber.raw	816	816	1019	1019	7
vegetation_leaf_03_amber.raw	408	612	611	815	7
vegetation_leaf_03_amber.raw	816	0	1019	203	7
vegetation_leaf_03_amber.raw	612	0	815	203	7
vegetation_leaf_03_amber.raw	0	816	203	1019	7
vegetation_leaf_03_amber.raw	204	816	407	1019	7
vegetation_leaf_03_amber.raw	204	408	407	611	7
vegetation_leaf_03_amber.raw	0	612	203	815	7
vegetation_leaf_03_amber.raw	408	0	611	203	7
vegetation_leaf_03_amber.raw	408	408	611	611	7
vegetation_leaf_03_amber.raw	204	204	407	407	7
vegetation_leaf_03_amber.raw	612	204	815	407	7
vegetation_leaf_03_green.raw	204	612	407	815	8
vegetation_leaf_03_green.raw	816	816	1019	1019	8
vegetation_leaf_03_green.raw	408	612	611	815	8
vegetation_leaf_03_green.raw	816	0	1019	203	8
vegetation_leaf_03_green.raw	612	0	815	203	8
vegetation_leaf_03_green.raw	0	816	203	1019	8
vegetation_leaf_03_green.raw	204	816	407	1019	8
vegetation_leaf_03_green.raw	204	408	407	611	8
vegetation_leaf_03_green.raw	0	612	203	815	8
vegetation_leaf_03_green.raw	408	0	611	203	8
vegetation_leaf_03_green.raw	408	408	611	611	8
vegetation_leaf_03_green.raw	204	204	407	407	8
vegetation_leaf_03_green.raw	612	204	815	407	8
vegetation_leaf_03_yellow.raw	204	612	407	815	9
vegetation_leaf_03_yellow.raw	816	816	1019	1019	9
vegetation_leaf_03_yellow.raw	408	612	611	815	9
vegetation_leaf_03_yellow.raw	816	0	1019	203	9
vegetation_leaf_03_yellow.raw	612	0	815	203	9
vegetation_leaf_03_yellow.raw	0	816	203	1019	9
vegetation_leaf_03_yellow.raw	204	816	407	1019	9
vegetation_leaf_03_yellow.raw	204	408	407	611	9
vegetation_leaf_03_yellow.raw	0	612	203	815	9
vegetation_leaf_03_yellow.raw	408	0	611	203	9
vegetation_leaf_03_yellow.raw	408	408	611	611	9
vegetation_leaf_03_yellow.raw	204	204	407	407	9
vegetation_leaf_03_yellow.raw	612	204	815	407	9
vegetation_leaf_04.raw	204	612	407	815	10
vegetation_leaf_04.raw	816	816	1019	1019	10
vegetation_leaf_04.raw	408	612	611	815	10
vegetation_leaf_04.raw	816	0	1019	203	10
vegetation_leaf_04.raw	612	0	815	203	10
vegetation_leaf_04.raw	0	816	203	1019	10
vegetation_leaf_04.raw	204	816	407	1019	10
vegetation_leaf_04.raw	204	408	407	611	10
vegetation_leaf_04.raw	0	612	203	815	10
vegetation_leaf_04.raw	408	0	611	203	10
vegetation_leaf_04.raw	408	408	611	611	10
vegetation_leaf_04.raw	204	204	407	407	10
vegetation_leaf_04.raw	612	204	815	407	10
vegetation_leaf_05.raw	204	612	407	815	11
vegetation_leaf_05.raw	816	816	1019	1019	11
vegetation_leaf_05.raw	408	612	611	815	11
vegetation_leaf_05.raw	816	0	1019	203	11
vegetation_leaf_05.raw	612	0	815	203	11
vegetation_leaf_05.raw	0	816	203	1019	11
vegetation_leaf_05.raw	204	816	407	1019	11
vegetation_leaf_05.raw	204	408	407	611	11
vegetation_leaf_05.raw	0	612	203	815	11
vegetation_leaf_05.raw	408	0	611	203	11
vegetation_leaf_05.raw	408	408	611	611	11
vegetation_leaf_05.raw	204	204	407	407	11
vegetation_leaf_05.raw	612	204	815	407	11
vegetation_leaf_06.raw	204	612	407	815	12
vegetation_leaf_06.raw	816	816	1019	1019	12
vegetation_leaf_06.raw	408	612	611	815	12
vegetation_leaf_06.raw	816	0	1019	203	12
vegetation_leaf_06.raw	612	0	815	203	12
vegetation_leaf_06.raw	0	816	203	1019	12
vegetation_leaf_06.raw	204	816	407	1019	12
vegetation_leaf_06.raw	204	408	407	611	12
vegetation_leaf_06.raw	0	612	203	815	12
vegetation_leaf_06.raw	408	0	611	203	12
vegetation_leaf_06.raw	408	408	611	611	12
vegetation_leaf_06.raw	204	204	407	407	12
vegetation_leaf_06.raw	612	204	815	407	12
vegetation_leaf_07.raw	204	612	407	815	13
vegetation_leaf_07.raw	816	816	1019	1019	13
vegetation_leaf_07.raw	408	612	611	815	13
vegetation_leaf_07.raw	816	0	1019	203	13
vegetation_leaf_07.raw	612	0	815	203	13
vegetation_leaf_07.raw	0	816	203	1019	13
vegetation_leaf_07.raw	204	816	407	1019	13
vegetation_leaf_07.raw	204	408	407	611	13
vegetation_leaf_07.raw	0	612	203	815	13
vegetation_leaf_07.raw	408	0	611	203	13
vegetation_leaf_07.raw	408	408	611	611	13
vegetation_leaf_07.raw	204	204	407	407	13
vegetation_leaf_07.raw	612	204	815	407	13
vegetation_leaf_08.raw	204	612	407	815	14
vegetation_leaf_08.raw	816	816	1019	1019	14
vegetation_leaf_08.raw	408	612	611	815	14
vegetation_leaf_08.raw	816	0	1019	203	14
vegetation_leaf_08.raw	612	0	815	203	14
vegetation_leaf_08.raw	0	816	203	1019	14
vegetation_leaf_08.raw	204	816	407	1019	14
vegetation_leaf_08.raw	204	408	407	611	14
vegetation_leaf_08.raw	0	612	203	815	14
vegetation_leaf_08.raw	408	0	611	203	14
vegetation_leaf_08.raw	408	408	611	611	14
vegetation_leaf_08.raw	204	204	407	407	14
vegetation_leaf_08.raw	612	204	815	407	14
vegetation_leaf_09.raw	204	612	407	815	15
vegetation_leaf_09.raw	816	816	1019	1019	15
vegetation_leaf_09.raw	408	612	611	815	15
vegetation_leaf_09.raw	816	0	1019	203	15
vegetation_leaf_09.raw	612	0	815	203	15
vegetation_leaf_09.raw	0	816	203	1019	15
vegetation_leaf_09.raw	204	816	407	1019	15
vegetation_leaf_09.raw	204	408	407	611	15
vegetation_leaf_09.raw	0	612	203	815	15
vegetation_leaf_09.raw	408	0	611	203	15
vegetation_leaf_09.raw	408	408	611	611	15
vegetation_leaf_09.raw	204	204	407	407	15
vegetation_leaf_09.raw	612	204	815	407	15
food_milkcoffee.raw	204	612	407	815	16
food_milkcoffee.raw	816	816	1019	1019	16
food_milkcoffee.raw	408	612	611	815	16
food_milkcoffee.raw	816	0	1019	203	16
food_milkcoffee.raw	612	0	815	203	16
food_milkcoffee.raw	0	816	203	1019	16
food_milkcoffee.raw	204	816	407	1019	16
food_milkcoffee.raw	204	408	407	611	16
food_milkcoffee.raw	0	612	203	815	16
food_milkcoffee.raw	408	0	611	203	16
food_milkcoffee.raw	408	408	611	611	16
food_milkcoffee.raw	204	204	407	407	16
food_milkcoffee.raw	612	204	815	407	16
vegetation_mushroom.raw	204	612	407	815	17
vegetation_mushroom.raw	816	816	1019	1019	17
vegetation_mushroom.raw	408	612	611	815	17
vegetation_mushroom.raw	816	0	1019	203	17
vegetation_mushroom.raw	612	0	815	203	17
vegetation_mushroom.raw	0	816	203	1019	17
vegetation_mushroom.raw	204	816	407	1019	17
vegetation_mushroom.raw	204	408	407	611	17
vegetation_mushroom.raw	0	612	203	815	17
vegetation_mushroom.raw	408	0	611	203	17
vegetation_mushroom.raw	408	408	611	611	17
vegetation_mushroom.raw	204	204	407	407	17
vegetation_mushroom.raw	612	204	815	407	17
food_oregan.raw	204	612	407	815	18
food_oregan.raw	816	816	1019	1019	18
food_oregan.raw	408	612	611	815	18
food_oregan.raw	816	0	1019	203	18
food_oregan.raw	612	0	815	203	18
food_oregan.raw	0	816	203	1019	18
food_oregan.raw	204	816	407	1019	18
food_oregan.raw	204	408	407	611	18
food_oregan.raw	0	612	203	815	18
food_oregan.raw	408	0	611	203	18
food_oregan.raw	408	408	611	611	18
food_oregan.raw	204	204	407	407	18
food_oregan.raw	612	204	815	407	18
food_pepper.raw	204	612	407	815	19
food_pepper.raw	816	816	1019	1019	19
food_pepper.raw	408	612	611	815	19
food_pepper.raw	816	0	1019	203	19
food_pepper.raw	612	0	815	203	19
food_pepper.raw	0	816	203	1019	19
food_pepper.raw	204	816	407	1019	19
food_pepper.raw	204	408	407	611	19
food_pepper.raw	0	612	203	815	19
food_pepper.raw	408	0	611	203	19
food_pepper.raw	408	408	611	611	19
food_pepper.raw	204	204	407	407	19
food_pepper.raw	612	204	815	407	19
food_rice.raw	204	612	407	815	20
food_rice.raw	816	816	1019	1019	20
food_rice.raw	408	612	611	815	20
food_rice.raw	816	0	1019	203	20
food_rice.raw	612	0	815	203	20
food_rice.raw	0	816	203	1019	20
food_rice.raw	204	816	407	1019	20
food_rice.raw	204	408	407	611	20
food_rice.raw	0	612	203	815	20
food_rice.raw	408	0	611	203	20
food_rice.raw	408	408	611	611	20
food_rice.raw	204	204	407	407	20
food_rice.raw	612	204	815	407	20
stone_01.raw	204	612	407	815	21
stone_01.raw	816	816	1019	1019	21
stone_01.raw	408	612	611	815	21
stone_01.raw	816	0	1019	203	21
stone_01.raw	612	0	815	203	21
stone_01.raw	0	816	203	1019	21
stone_01.raw	204	816	407	1019	21
stone_01.raw	204	408	407	611	21
stone_01.raw	0	612	203	815	21
stone_01.raw	408	0	611	203	21
stone_01.raw	408	408	611	611	21
stone_01.raw	204	204	407	407	21
stone_01.raw	612	204	815	407	21
stone_02.raw	204	612	407	815	22
stone_02.raw	816	816	1019	1019	22
stone_02.raw	408	612	611	815	22
stone_02.raw	816	0	1019	203	22
stone_02.raw	612	0	815	203	22
stone_02.raw	0	816	203	1019	22
stone_02.raw	204	816	407	1019	22
stone_02.raw	204	408	407	611	22
stone_02.raw	0	612	203	815	22
stone_02.raw	408	0	611	203	22
stone_02.raw	408	408	611	611	22
stone_02.raw	204	204	407	407	22
stone_02.raw	612	204	815	407	22
stone_03.raw	204	612	407	815	23
stone_03.raw	816	816	1019	1019	23
stone_03.raw	408	612	611	815	23
stone_03.raw	816	0	1019	203	23
stone_03.raw	612	0	815	203	23
stone_03.raw	0	816	203	1019	23
stone_03.raw	204	816	407	1019	23
stone_03.raw	204	408	407	611	23
stone_03.raw	0	612	203	815	23
stone_03.raw	408	0	611	203	23
stone_03.raw	408	408	611	611	23
stone_03.raw	204	204	407	407	23
stone_03.raw	612	204	815	407	23
stone_04.raw	204	612	407	815	24
stone_04.raw	816	816	1019	1019	24
stone_04.raw	408	612	611	815	24
stone_04.raw	816	0	1019	203	24
stone_04.raw	612	0	815	203	24
stone_04.raw	0	816	203	1019	24
stone_04.raw	204	816	407	1019	24
stone_04.raw	204	408	407	611	24
stone_04.raw	0	612	203	815	24
stone_04.raw	408	0	611	203	24
stone_04.raw	408	408	611	611	24
stone_04.raw	204	204	407	407	24
stone_04.raw	612	204	815	407	24
food_tea_01.raw	204	612	407	815	25
food_tea_01.raw	816	816	1019	1019	25
food_tea_01.raw	408	612	611	815	25
food_tea_01.raw	816	0	1019	203	25
food_tea_01.raw	612	0	815	203	25
food_tea_01.raw	0	816	203	1019	25
food_tea_01.raw	204	816	407	1019	25
food_tea_01.raw	204	408	407	611	25
food_tea_01.raw	0	612	203	815	25
food_tea_01.raw	408	0	611	203	25
food_tea_01.raw	408	408	611	611	25
food_tea_01.raw	204	204	407	407	25
food_tea_01.raw	612	204	815	407	25
food_tea_02_biloba.raw	204	612	407	815	26
food_tea_02_biloba.raw	816	816	1019	1019	26
food_tea_02_biloba.raw	408	612	611	815	26
food_tea_02_biloba.raw	816	0	1019	203	26
food_tea_02_biloba.raw	612	0	815	203	26
food_tea_02_biloba.raw	0	816	203	1019	26
food_tea_02_biloba.raw	204	816	407	1019	26
food_tea_02_biloba.raw	204	408	407	611	26
food_tea_02_biloba.raw	0	612	203	815	26
food_tea_02_biloba.raw	408	0	611	203	26
food_tea_02_biloba.raw	408	408	611	611	26
food_tea_02_biloba.raw	204	204	407	407	26
food_tea_02_biloba.raw	612	204	815	407	26
food_tea_03_tension.raw	204	612	407	815	27
food_tea_03_tension.raw	816	816	1019	1019	27
food_tea_03_tension.raw	408	612	611	815	27
food_tea_03_tension.raw	816	0	1019	203	27
food_tea_03_tension.raw	612	0	815	203	27
food_tea_03_tension.raw	0	816	203	1019	27
food_tea_03_tension.raw	204	816	407	1019	27
food_tea_03_tension.raw	204	408	407	611	27
food_tea_03_tension.raw	0	612	203	815	27
food_tea_03_tension.raw	408	0	611	203	27
food_tea_03_tension.raw	408	408	611	611	27
food_tea_03_tension.raw	204	204	407	407	27
food_tea_03_tension.raw	612	204	815	407	27
food_tea_04_cola.raw	204	612	407	815	28
food_tea_04_cola.raw	816	816	1019	1019	28
food_tea_04_cola.raw	408	612	611	815	28
food_tea_04_cola.raw	816	0	1019	203	28
food_tea_04_cola.raw	612	0	815	203	28
food_tea_04_cola.raw	0	816	203	1019	28
food_tea_04_cola.raw	204	816	407	1019	28
food_tea_04_cola.raw	204	408	407	611	28
food_tea_04_cola.raw	0	612	203	815	28
food_tea_04_cola.raw	408	0	611	203	28
food_tea_04_cola.raw	408	408	611	611	28
food_tea_04_cola.raw	204	204	407	407	28
food_tea_04_cola.raw	612	204	815	407	28
textile_01.raw	204	612	407	815	29
textile_01.raw	816	816	1019	1019	29
textile_01.raw	408	612	611	815	29
textile_01.raw	816	0	1019	203	29
textile_01.raw	612	0	815	203	29
textile_01.raw	0	816	203	1019	29
textile_01.raw	204	816	407	1019	29
textile_01.raw	204	408	407	611	29
textile_01.raw	0	612	203	815	29
textile_01.raw	408	0	611	203	29
textile_01.raw	408	408	611	611	29
textile_01.raw	204	204	407	407	29
textile_01.raw	612	204	815	407	29
textile_01_back.raw	204	612	407	815	30
textile_01_back.raw	816	816	1019	1019	30
textile_01_back.raw	408	612	611	815	30
textile_01_back.raw	816	0	1019	203	30
textile_01_back.raw	612	0	815	203	30
textile_01_back.raw	0	816	203	1019	30
textile_01_back.raw	204	816	407	1019	30
textile_01_back.raw	204	408	407	611	30
textile_01_back.raw	0	612	203	815	30
textile_01_back.raw	408	0	611	203	30
textile_01_back.raw	408	408	611	611	30
textile_01_back.raw	204	204	407	407	30
textile_01_back.raw	612	204	815	407	30
textile_02.raw	204	612	407	815	31
textile_02.raw	816	816	1019	1019	31
textile_02.raw	408	612	611	815	31
textile_02.raw	816	0	1019	203	31
textile_02.raw	612	0	815	203	31
textile_02.raw	0	816	203	1019	31
textile_02.raw	204	816	407	1019	31
textile_02.raw	204	408	407	611	31
textile_02.raw	0	612	203	815	31
textile_02.raw	408	0	611	203	31
textile_02.raw	408	408	611	611	31
textile_02.raw	204	204	407	407	31
textile_02.raw	612	204	815	407	31
textile_03.raw	204	612	407	815	32
textile_03.raw	816	816	1019	1019	32
textile_03.raw	408	612	611	815	32
textile_03.raw	816	0	1019	203	32
textile_03.raw	612	0	815	203	32
textile_03.raw	0	816	203	1019	32
textile_03.raw	204	816	407	1019	32
textile_03.raw	204	408	407	611	32
textile_03.raw	0	612	203	815	32
textile_03.raw	408	0	611	203	32
textile_03.raw	408	408	611	611	32
textile_03.raw	204	204	407	407	32
textile_03.raw	612	204	815	407	32
textile_03_back.raw	204	612	407	815	33
textile_03_back.raw	816	816	1019	1019	33
textile_03_back.raw	408	612	611	815	33
textile_03_back.raw	816	0	1019	203	33
textile_03_back.raw	612	0	815	203	33
textile_03_back.raw	0	816	203	1019	33
textile_03_back.raw	204	816	407	1019	33
textile_03_back.raw	204	408	407	611	33
textile_03_back.raw	0	612	203	815	33
textile_03_back.raw	408	0	611	203	33
textile_03_back.raw	408	408	611	611	33
textile_03_back.raw	204	204	407	407	33
textile_03_back.raw	612	204	815	407	33
textile_04.raw	204	612	407	815	34
textile_04.raw	816	816	1019	1019	34
textile_04.raw	408	612	611	815	34
textile_04.raw	816	0	1019	203	34
textile_04.raw	612	0	815	203	34
textile_04.raw	0	816	203	1019	34
textile_04.raw	204	816	407	1019	34
textile_04.raw	204	408	407	611	34
textile_04.raw	0	612	203	815	34
textile_04.raw	408	0	611	203	34
textile_04.raw	408	408	611	611	34
textile_04.raw	204	204	407	407	34
textile_04.raw	612	204	815	407	34
textile_05.raw	204	612	407	815	35
textile_05.raw	816	816	1019	1019	35
textile_05.raw	408	612	611	815	35
textile_05.raw	816	0	1019	203	35
textile_05.raw	612	0	815	203	35
textile_05.raw	0	816	203	1019	35
textile_05.raw	204	816	407	1019	35
textile_05.raw	204	408	407	611	35
textile_05.raw	0	612	203	815	35
textile_05.raw	408	0	611	203	35
textile_05.raw	408	408	611	611	35
textile_05.raw	204	204	407	407	35
textile_05.raw	612	204	815	407	35
textile_05_back.raw	204	612	407	815	36
textile_05_back.raw	816	816	1019	1019	36
textile_05_back.raw	408	612	611	815	36
textile_05_back.raw	816	0	1019	203	36
textile_05_back.raw	612	0	815	203	36
textile_05_back.raw	0	816	203	1019	36
textile_05_back.raw	204	816	407	1019	36
textile_05_back.raw	204	408	407	611	36
textile_05_back.raw	0	612	203	815	36
textile_05_back.raw	408	0	611	203	36
textile_05_back.raw	408	408	611	611	36
textile_05_back.raw	204	204	407	407	36
textile_05_back.raw	612	204	815	407	36
textile_06.raw	204	612	407	815	37
textile_06.raw	816	816	1019	1019	37
textile_06.raw	408	612	611	815	37
textile_06.raw	816	0	1019	203	37
textile_06.raw	612	0	815	203	37
textile_06.raw	0	816	203	1019	37
textile_06.raw	204	816	407	1019	37
textile_06.raw	204	408	407	611	37
textile_06.raw	0	612	203	815	37
textile_06.raw	408	0	611	203	37
textile_06.raw	408	408	611	611	37
textile_06.raw	204	204	407	407	37
textile_06.raw	612	204	815	407	37
textile_07.raw	204	612	407	815	38
textile_07.raw	816	816	1019	1019	38
textile_07.raw	408	612	611	815	38
textile_07.raw	816	0	1019	203	38
textile_07.raw	612	0	815	203	38
textile_07.raw	0	816	203	1019	38
textile_07.raw	204	816	407	1019	38
textile_07.raw	204	408	407	611	38
textile_07.raw	0	612	203	815	38
textile_07.raw	408	0	611	203	38
textile_07.raw	408	408	611	611	38
textile_07.raw	204	204	407	407	38
textile_07.raw	612	204	815	407	38
textile_07_back.raw	204	612	407	815	39
textile_07_back.raw	816	816	1019	1019	39
textile_07_back.raw	408	612	611	815	39
textile_07_back.raw	816	0	1019	203	39
textile_07_back.raw	612	0	815	203	39
textile_07_back.raw	0	816	203	1019	39
textile_07_back.raw	204	816	407	1019	39
textile_07_back.raw	204	408	407	611	39
textile_07_back.raw	0	612	203	815	39
textile_07_back.raw	408	0	611	203	39
textile_07_back.raw	408	408	611	611	39
textile_07_back.raw	204	204	407	407	39
textile_07_back.raw	612	204	815	407	39
textile_08.raw	204	612	407	815	40
textile_08.raw	816	816	1019	1019	40
textile_08.raw	408	612	611	815	40
textile_08.raw	816	0	1019	203	40
textile_08.raw	612	0	815	203	40
textile_08.raw	0	816	203	1019	40
textile_08.raw	204	816	407	1019	40
textile_08.raw	204	408	407	611	40
textile_08.raw	0	612	203	815	40
textile_08.raw	408	0	611	203	40
textile_08.raw	408	408	611	611	40
textile_08.raw	204	204	407	407	40
textile_08.raw	612	204	815	407	40
textile_09.raw	204	612	407	815	41
textile_09.raw	816	816	1019	1019	41
textile_09.raw	408	612	611	815	41
textile_09.raw	816	0	1019	203	41
textile_09.raw	612	0	815	203	41
textile_09.raw	0	816	203	1019	41
textile_09.raw	204	816	407	1019	41
textile_09.raw	204	408	407	611	41
textile_09.raw	0	612	203	815	41
textile_09.raw	408	0	611	203	41
textile_09.raw	408	408	611	611	41
textile_09.raw	204	204	407	407	41
textile_09.raw	612	204	815	407	41
textile_09_back.raw	204	612	407	815	42
textile_09_back.raw	816	816	1019	1019	42
textile_09_back.raw	408	612	611	815	42
textile_09_back.raw	816	0	1019	203	42
textile_09_back.raw	612	0	815	203	42
textile_09_back.raw	0	816	203	1019	42
textile_09_back.raw	204	816	407	1019	42
textile_09_back.raw	204	408	407	611	42
textile_09_back.raw	0	612	203	815	42
textile_09_back.raw	408	0	611	203	42
textile_09_back.raw	408	408	611	611	42
textile_09_back.raw	204	204	407	407	42
textile_09_back.raw	612	204	815	407	42
textile_10.raw	204	612	407	815	43
textile_10.raw	816	816	1019	1019	43
textile_10.raw	408	612	611	815	43
textile_10.raw	816	0	1019	203	43
textile_10.raw	612	0	815	203	43
textile_10.raw	0	816	203	1019	43
textile_10.raw	204	816	407	1019	43
textile_10.raw	204	408	407	611	43
textile_10.raw	0	612	203	815	43
textile_10.raw	408	0	611	203	43
textile_10.raw	408	408	611	611	43
textile_10.raw	204	204	407	407	43
textile_10.raw	612	204	815	407	43
textile_10_back.raw	204	612	407	815	44
textile_10_back.raw	816	816	1019	1019	44
textile_10_back.raw	408	612	611	815	44
textile_10_back.raw	816	0	1019	203	44
textile_10_back.raw	612	0	815	203	44
textile_10_back.raw	0	816	203	1019	44
textile_10_back.raw	204	816	407	1019	44
textile_10_back.raw	204	408	407	611	44
textile_10_back.raw	0	612	203	815	44
textile_10_back.raw	408	0	611	203	44
textile_10_back.raw	408	408	611	611	44
textile_10_back.raw	204	204	407	407	44
textile_10_back.raw	612	204	815	407	44
textile_11.raw	204	612	407	815	45
textile_11.raw	816	816	1019	1019	45
textile_11.raw	408	612	611	815	45
textile_11.raw	816	0	1019	203	45
textile_11.raw	612	0	815	203	45
textile_11.raw	0	816	203	1019	45
textile_11.raw	204	816	407	1019	45
textile_11.raw	204	408	407	611	45
textile_11.raw	0	612	203	815	45
textile_11.raw	408	0	611	203	45
textile_11.raw	408	408	611	611	45
textile_11.raw	204	204	407	407	45
textile_11.raw	612	204	815	407	45
textile_12.raw	204	612	407	815	46
textile_12.raw	816	816	1019	1019	46
textile_12.raw	408	612	611	815	46
textile_12.raw	816	0	1019	203	46
textile_12.raw	612	0	815	203	46
textile_12.raw	0	816	203	1019	46
textile_12.raw	204	816	407	1019	46
textile_12.raw	204	408	407	611	46
textile_12.raw	0	612	203	815	46
textile_12.raw	408	0	611	203	46
textile_12.raw	408	408	611	611	46
textile_12.raw	204	204	407	407	46
textile_12.raw	612	204	815	407	46
textile_13_blue.raw	204	612	407	815	47
textile_13_blue.raw	816	816	1019	1019	47
textile_13_blue.raw	408	612	611	815	47
textile_13_blue.raw	816	0	1019	203	47
textile_13_blue.raw	612	0	815	203	47
textile_13_blue.raw	0	816	203	1019	47
textile_13_blue.raw	204	816	407	1019	47
textile_13_blue.raw	204	408	407	611	47
textile_13_blue.raw	0	612	203	815	47
textile_13_blue.raw	408	0	611	203	47
textile_13_blue.raw	408	408	611	611	47
textile_13_blue.raw	204	204	407	407	47
textile_13_blue.raw	612	204	815	407	47
textile_13_red.raw	204	612	407	815	48
textile_13_red.raw	816	816	1019	1019	48
textile_13_red.raw	408	612	611	815	48
textile_13_red.raw	816	0	1019	203	48
textile_13_red.raw	612	0	815	203	48
textile_13_red.raw	0	816	203	1019	48
textile_13_red.raw	204	816	407	1019	48
textile_13_red.raw	204	408	407	611	48
textile_13_red.raw	0	612	203	815	48
textile_13_red.raw	408	0	611	203	48
textile_13_red.raw	408	408	611	611	48
textile_13_red.raw	204	204	407	407	48
textile_13_red.raw	612	204	815	407	48
textile_14_blue.raw	204	612	407	815	49
textile_14_blue.raw	816	816	1019	1019	49
textile_14_blue.raw	408	612	611	815	49
textile_14_blue.raw	816	0	1019	203	49
textile_14_blue.raw	612	0	815	203	49
textile_14_blue.raw	0	816	203	1019	49
textile_14_blue.raw	204	816	407	1019	49
textile_14_blue.raw	204	408	407	611	49
textile_14_blue.raw	0	612	203	815	49
textile_14_blue.raw	408	0	611	203	49
textile_14_blue.raw	408	408	611	611	49
textile_14_blue.raw	204	204	407	407	49
textile_14_blue.raw	612	204	815	407	49
textile_14_cyan.raw	204	612	407	815	50
textile_14_cyan.raw	816	816	1019	1019	50
textile_14_cyan.raw	408	612	611	815	50
textile_14_cyan.raw	816	0	1019	203	50
textile_14_cyan.raw	612	0	815	203	50
textile_14_cyan.raw	0	816	203	1019	50
textile_14_cyan.raw	204	816	407	1019	50
textile_14_cyan.raw	204	408	407	611	50
textile_14_cyan.raw	0	612	203	815	50
textile_14_cyan.raw	408	0	611	203	50
textile_14_cyan.raw	408	408	611	611	50
textile_14_cyan.raw	204	204	407	407	50
textile_14_cyan.raw	612	204	815	407	50
textile_14_orange.raw	204	612	407	815	51
textile_14_orange.raw	816	816	1019	1019	51
textile_14_orange.raw	408	612	611	815	51
textile_14_orange.raw	816	0	1019	203	51
textile_14_orange.raw	612	0	815	203	51
textile_14_orange.raw	0	816	203	1019	51
textile_14_orange.raw	204	816	407	1019	51
textile_14_orange.raw	204	408	407	611	51
textile_14_orange.raw	0	612	203	815	51
textile_14_orange.raw	408	0	611	203	51
textile_14_orange.raw	408	408	611	611	51
textile_14_orange.raw	204	204	407	407	51
textile_14_orange.raw	612	204	815	407	51
textile_14_red.raw	204	612	407	815	52
textile_14_red.raw	816	816	1019	1019	52
textile_14_red.raw	408	612	611	815	52
textile_14_red.raw	816	0	1019	203	52
textile_14_red.raw	612	0	815	203	52
textile_14_red.raw	0	816	203	1019	52
textile_14_red.raw	204	816	407	1019	52
textile_14_red.raw	204	408	407	611	52
textile_14_red.raw	0	612	203	815	52
textile_14_red.raw	408	0	611	203	52
textile_14_red.raw	408	408	611	611	52
textile_14_red.raw	204	204	407	407	52
textile_14_red.raw	612	204	815	407	52
textile_15.raw	204	612	407	815	53
textile_15.raw	816	816	1019	1019	53
textile_15.raw	408	612	611	815	53
textile_15.raw	816	0	1019	203	53
textile_15.raw	612	0	815	203	53
textile_15.raw	0	816	203	1019	53
textile_15.raw	204	816	407	1019	53
textile_15.raw	204	408	407	611	53
textile_15.raw	0	612	203	815	53
textile_15.raw	408	0	611	203	53
textile_15.raw	408	408	611	611	53
textile_15.raw	204	204	407	407	53
textile_15.raw	612	204	815	407	53
textile_15_back.raw	204	612	407	815	54
textile_15_back.raw	816	816	1019	1019	54
textile_15_back.raw	408	612	611	815	54
textile_15_back.raw	816	0	1019	203	54
textile_15_back.raw	612	0	815	203	54
textile_15_back.raw	0	816	203	1019	54
textile_15_back.raw	204	816	407	1019	54
textile_15_back.raw	204	408	407	611	54
textile_15_back.raw	0	612	203	815	54
textile_15_back.raw	408	0	611	203	54
textile_15_back.raw	408	408	611	611	54
textile_15_back.raw	204	204	407	407	54
textile_15_back.raw	612	204	815	407	54
textile_16_brown.raw	204	612	407	815	55
textile_16_brown.raw	816	816	1019	1019	55
textile_16_brown.raw	408	612	611	815	55
textile_16_brown.raw	816	0	1019	203	55
textile_16_brown.raw	612	0	815	203	55
textile_16_brown.raw	0	816	203	1019	55
textile_16_brown.raw	204	816	407	1019	55
textile_16_brown.raw	204	408	407	611	55
textile_16_brown.raw	0	612	203	815	55
textile_16_brown.raw	408	0	611	203	55
textile_16_brown.raw	408	408	611	611	55
textile_16_brown.raw	204	204	407	407	55
textile_16_brown.raw	612	204	815	407	55
textile_16_green.raw	204	612	407	815	56
textile_16_green.raw	816	816	1019	1019	56
textile_16_green.raw	408	612	611	815	56
textile_16_green.raw	816	0	1019	203	56
textile_16_green.raw	612	0	815	203	56
textile_16_green.raw	0	816	203	1019	56
textile_16_green.raw	204	816	407	1019	56
textile_16_green.raw	204	408	407	611	56
textile_16_green.raw	0	612	203	815	56
textile_16_green.raw	408	0	611	203	56
textile_16_green.raw	408	408	611	611	56
textile_16_green.raw	204	204	407	407	56
textile_16_green.raw	612	204	815	407	56
textile_16_red.raw	204	612	407	815	57
textile_16_red.raw	816	816	1019	1019	57
textile_16_red.raw	408	612	611	815	57
textile_16_red.raw	816	0	1019	203	57
textile_16_red.raw	612	0	815	203	57
textile_16_red.raw	0	816	203	1019	57
textile_16_red.raw	204	816	407	1019	57
textile_16_red.raw	204	408	407	611	57
textile_16_red.raw	0	612	203	815	57
textile_16_red.raw	408	0	611	203	57
textile_16_red.raw	408	408	611	611	57
textile_16_red.raw	204	204	407	407	57
textile_16_red.raw	612	204	815	407	57
textile_16_yellow.raw	204	612	407	815	58
textile_16_yellow.raw	816	816	1019	1019	58
textile_16_yellow.raw	408	612	611	815	58
textile_16_yellow.raw	816	0	1019	203	58
textile_16_yellow.raw	612	0	815	203	58
textile_16_yellow.raw	0	816	203	1019	58
textile_16_yellow.raw	204	816	407	1019	58
textile_16_yellow.raw	204	408	407	611	58
textile_16_yellow.raw	0	612	203	815	58
textile_16_yellow.raw	408	0	611	203	58
textile_16_yellow.raw	408	408	611	611	58
textile_16_yellow.raw	204	204	407	407	58
textile_16_yellow.raw	612	204	815	407	58
textile_17_blue.raw	204	612	407	815	59
textile_17_blue.raw	816	816	1019	1019	59
textile_17_blue.raw	408	612	611	815	59
textile_17_blue.raw	816	0	1019	203	59
textile_17_blue.raw	612	0	815	203	59
textile_17_blue.raw	0	816	203	1019	59
textile_17_blue.raw	204	816	407	1019	59
textile_17_blue.raw	204	408	407	611	59
textile_17_blue.raw	0	612	203	815	59
textile_17_blue.raw	408	0	611	203	59
textile_17_blue.raw	408	408	611	611	59
textile_17_blue.raw	204	204	407	407	59
textile_17_blue.raw	612	204	815	407	59
textile_17_brown.raw	204	612	407	815	60
textile_17_brown.raw	816	816	1019	1019	60
textile_17_brown.raw	408	612	611	815	60
textile_17_brown.raw	816	0	1019	203	60
textile_17_brown.raw	612	0	815	203	60
textile_17_brown.raw	0	816	203	1019	60
textile_17_brown.raw	204	816	407	1019	60
textile_17_brown.raw	204	408	407	611	60
textile_17_brown.raw	0	612	203	815	60
textile_17_brown.raw	408	0	611	203	60
textile_17_brown.raw	408	408	611	611	60
textile_17_brown.raw	204	204	407	407	60
textile_17_brown.raw	612	204	815	407	60
textile_17_cyan.raw	204	612	407	815	61
textile_17_cyan.raw	816	816	1019	1019	61
textile_17_cyan.raw	408	612	611	815	61
textile_17_cyan.raw	816	0	1019	203	61
textile_17_cyan.raw	612	0	815	203	61
textile_17_cyan.raw	0	816	203	1019	61
textile_17_cyan.raw	204	816	407	1019	61
textile_17_cyan.raw	204	408	407	611	61
textile_17_cyan.raw	0	612	203	815	61
textile_17_cyan.raw	408	0	611	203	61
textile_17_cyan.raw	408	408	611	611	61
textile_17_cyan.raw	204	204	407	407	61
textile_17_cyan.raw	612	204	815	407	61
textile_17_red.raw	204	612	407	815	62
textile_17_red.raw	816	816	1019	1019	62
textile_17_red.raw	408	612	611	815	62
textile_17_red.raw	816	0	1019	203	62
textile_17_red.raw	612	0	815	203	62
textile_17_red.raw	0	816	203	1019	62
textile_17_red.raw	204	816	407	1019	62
textile_17_red.raw	204	408	407	611	62
textile_17_red.raw	0	612	203	815	62
textile_17_red.raw	408	0	611	203	62
textile_17_red.raw	408	408	611	611	62
textile_17_red.raw	204	204	407	407	62
textile_17_red.raw	612	204	815	407	62
textile_17_yellow.raw	204	612	407	815	63
textile_17_yellow.raw	816	816	1019	1019	63
textile_17_yellow.raw	408	612	611	815	63
textile_17_yellow.raw	816	0	1019	203	63
textile_17_yellow.raw	612	0	815	203	63
textile_17_yellow.raw	0	816	203	1019	63
textile_17_yellow.raw	204	816	407	1019	63
textile_17_yellow.raw	204	408	407	611	63
textile_17_yellow.raw	0	612	203	815	63
textile_17_yellow.raw	408	0	611	203	63
textile_17_yellow.raw	408	408	611	611	63
textile_17_yellow.raw	204	204	407	407	63
textile_17_yellow.raw	612	204	815	407	63
textile_18_blue.raw	204	612	407	815	64
textile_18_blue.raw	816	816	1019	1019	64
textile_18_blue.raw	408	612	611	815	64
textile_18_blue.raw	816	0	1019	203	64
textile_18_blue.raw	612	0	815	203	64
textile_18_blue.raw	0	816	203	1019	64
textile_18_blue.raw	204	816	407	1019	64
textile_18_blue.raw	204	408	407	611	64
textile_18_blue.raw	0	612	203	815	64
textile_18_blue.raw	408	0	611	203	64
textile_18_blue.raw	408	408	611	611	64
textile_18_blue.raw	204	204	407	407	64
textile_18_blue.raw	612	204	815	407	64
textile_18_blue_back.raw	204	612	407	815	65
textile_18_blue_back.raw	816	816	1019	1019	65
textile_18_blue_back.raw	408	612	611	815	65
textile_18_blue_back.raw	816	0	1019	203	65
textile_18_blue_back.raw	612	0	815	203	65
textile_18_blue_back.raw	0	816	203	1019	65
textile_18_blue_back.raw	204	816	407	1019	65
textile_18_blue_back.raw	204	408	407	611	65
textile_18_blue_back.raw	0	612	203	815	65
textile_18_blue_back.raw	408	0	611	203	65
textile_18_blue_back.raw	408	408	611	611	65
textile_18_blue_back.raw	204	204	407	407	65
textile_18_blue_back.raw	612	204	815	407	65
textile_18_green.raw	204	612	407	815	66
textile_18_green.raw	816	816	1019	1019	66
textile_18_green.raw	408	612	611	815	66
textile_18_green.raw	816	0	1019	203	66
textile_18_green.raw	612	0	815	203	66
textile_18_green.raw	0	816	203	1019	66
textile_18_green.raw	204	816	407	1019	66
textile_18_green.raw	204	408	407	611	66
textile_18_green.raw	0	612	203	815	66
textile_18_green.raw	408	0	611	203	66
textile_18_green.raw	408	408	611	611	66
textile_18_green.raw	204	204	407	407	66
textile_18_green.raw	612	204	815	407	66
textile_18_green_back.raw	204	612	407	815	67
textile_18_green_back.raw	816	816	1019	1019	67
textile_18_green_back.raw	408	612	611	815	67
textile_18_green_back.raw	816	0	1019	203	67
textile_18_green_back.raw	612	0	815	203	67
textile_18_green_back.raw	0	816	203	1019	67
textile_18_green_back.raw	204	816	407	1019	67
textile_18_green_back.raw	204	408	407	611	67
textile_18_green_back.raw	0	612	203	815	67
textile_18_green_back.raw	408	0	611	203	67
textile_18_green_back.raw	408	408	611	611	67
textile_18_green_back.raw	204	204	407	407	67
textile_18_green_back.raw	612	204	815	407	67
textile_18_purple.raw	204	612	407	815	68
textile_18_purple.raw	816	816	1019	1019	68
textile_18_purple.raw	408	612	611	815	68
textile_18_purple.raw	816	0	1019	203	68
textile_18_purple.raw	612	0	815	203	68
textile_18_purple.raw	0	816	203	1019	68
textile_18_purple.raw	204	816	407	1019	68
textile_18_purple.raw	204	408	407	611	68
textile_18_purple.raw	0	612	203	815	68
textile_18_purple.raw	408	0	611	203	68
textile_18_purple.raw	408	408	611	611	68
textile_18_purple.raw	204	204	407	407	68
textile_18_purple.raw	612	204	815	407	68
textile_18_purple_back.raw	204	612	407	815	69
textile_18_purple_back.raw	816	816	1019	1019	69
textile_18_purple_back.raw	408	612	611	815	69
textile_18_purple_back.raw	816	0	1019	203	69
textile_18_purple_back.raw	612	0	815	203	69
textile_18_purple_back.raw	0	816	203	1019	69
textile_18_purple_back.raw	204	816	407	1019	69
textile_18_purple_back.raw	204	408	407	611	69
textile_18_purple_back.raw	0	612	203	815	69
textile_18_purple_back.raw	408	0	611	203	69
textile_18_purple_back.raw	408	408	611	611	69
textile_18_purple_back.raw	204	204	407	407	69
textile_18_purple_back.raw	612	204	815	407	69
textile_18_red.raw	204	612	407	815	70
textile_18_red.raw	816	816	1019	1019	70
textile_18_red.raw	408	612	611	815	70
textile_18_red.raw	816	0	1019	203	70
textile_18_red.raw	612	0	815	203	70
textile_18_red.raw	0	816	203	1019	70
textile_18_red.raw	204	816	407	1019	70
textile_18_red.raw	204	408	407	611	70
textile_18_red.raw	0	612	203	815	70
textile_18_red.raw	408	0	611	203	70
textile_18_red.raw	408	408	611	611	70
textile_18_red.raw	204	204	407	407	70
textile_18_red.raw	612	204	815	407	70
textile_18_red_back.raw	204	612	407	815	71
textile_18_red_back.raw	816	816	1019	1019	71
textile_18_red_back.raw	408	612	611	815	71
textile_18_red_back.raw	816	0	1019	203	71
textile_18_red_back.raw	612	0	815	203	71
textile_18_red_back.raw	0	816	203	1019	71
textile_18_red_back.raw	204	816	407	1019	71
textile_18_red_back.raw	204	408	407	611	71
textile_18_red_back.raw	0	612	203	815	71
textile_18_red_back.raw	408	0	611	203	71
textile_18_red_back.raw	408	408	611	611	71
textile_18_red_back.raw	204	204	407	407	71
textile_18_red_back.raw	612	204	815	407	71
textile_19_blue.raw	204	612	407	815	72
textile_19_blue.raw	816	816	1019	1019	72
textile_19_blue.raw	408	612	611	815	72
textile_19_blue.raw	816	0	1019	203	72
textile_19_blue.raw	612	0	815	203	72
textile_19_blue.raw	0	816	203	1019	72
textile_19_blue.raw	204	816	407	1019	72
textile_19_blue.raw	204	408	407	611	72
textile_19_blue.raw	0	612	203	815	72
textile_19_blue.raw	408	0	611	203	72
textile_19_blue.raw	408	408	611	611	72
textile_19_blue.raw	204	204	407	407	72
textile_19_blue.raw	612	204	815	407	72
textile_19_green.raw	204	612	407	815	73
textile_19_green.raw	816	816	1019	1019	73
textile_19_green.raw	408	612	611	815	73
textile_19_green.raw	816	0	1019	203	73
textile_19_green.raw	612	0	815	203	73
textile_19_green.raw	0	816	203	1019	73
textile_19_green.raw	204	816	407	1019	73
textile_19_green.raw	204	408	407	611	73
textile_19_green.raw	0	612	203	815	73
textile_19_green.raw	408	0	611	203	73
textile_19_green.raw	408	408	611	611	73
textile_19_green.raw	204	204	407	407	73
textile_19_green.raw	612	204	815	407	73
textile_19_yellow.raw	204	612	407	815	74
textile_19_yellow.raw	816	816	1019	1019	74
textile_19_yellow.raw	408	612	611	815	74
textile_19_yellow.raw	816	0	1019	203	74
textile_19_yellow.raw	612	0	815	203	74
textile_19_yellow.raw	0	816	203	1019	74
textile_19_yellow.raw	204	816	407	1019	74
textile_19_yellow.raw	204	408	407	611	74
textile_19_yellow.raw	0	612	203	815	74
textile_19_yellow.raw	408	0	611	203	74
textile_19_yellow.raw	408	408	611	611	74
textile_19_yellow.raw	204	204	407	407	74
textile_19_yellow.raw	612	204	815	407	74
textile_20_blue.raw	204	612	407	815	75
textile_20_blue.raw	816	816	1019	1019	75
textile_20_blue.raw	408	612	611	815	75
textile_20_blue.raw	816	0	1019	203	75
textile_20_blue.raw	612	0	815	203	75
textile_20_blue.raw	0	816	203	1019	75
textile_20_blue.raw	204	816	407	1019	75
textile_20_blue.raw	204	408	407	611	75
textile_20_blue.raw	0	612	203	815	75
textile_20_blue.raw	408	0	611	203	75
textile_20_blue.raw	408	408	611	611	75
textile_20_blue.raw	204	204	407	407	75
textile_20_blue.raw	612	204	815	407	75
textile_20_green.raw	204	612	407	815	76
textile_20_green.raw	816	816	1019	1019	76
textile_20_green.raw	408	612	611	815	76
textile_20_green.raw	816	0	1019	203	76
textile_20_green.raw	612	0	815	203	76
textile_20_green.raw	0	816	203	1019	76
textile_20_green.raw	204	816	407	1019	76
textile_20_green.raw	204	408	407	611	76
textile_20_green.raw	0	612	203	815	76
textile_20_green.raw	408	0	611	203	76
textile_20_green.raw	408	408	611	611	76
textile_20_green.raw	204	204	407	407	76
textile_20_green.raw	612	204	815	407	76
textile_20_red.raw	204	612	407	815	77
textile_20_red.raw	816	816	1019	1019	77
textile_20_red.raw	408	612	611	815	77
textile_20_red.raw	816	0	1019	203	77
textile_20_red.raw	612	0	815	203	77
textile_20_red.raw	0	816	203	1019	77
textile_20_red.raw	204	816	407	1019	77
textile_20_red.raw	204	408	407	611	77
textile_20_red.raw	0	612	203	815	77
textile_20_red.raw	408	0	611	203	77
textile_20_red.raw	408	408	611	611	77
textile_20_red.raw	204	204	407	407	77
textile_20_red.raw	612	204	815	407	77
textile_20_white.raw	204	612	407	815	78
textile_20_white.raw	816	816	1019	1019	78
textile_20_white.raw	408	612	611	815	78
textile_20_white.raw	816	0	1019	203	78
textile_20_white.raw	612	0	815	203	78
textile_20_white.raw	0	816	203	1019	78
textile_20_white.raw	204	816	407	1019	78
textile_20_white.raw	204	408	407	611	78
textile_20_white.raw	0	612	203	815	78
textile_20_white.raw	408	0	611	203	78
textile_20_white.raw	408	408	611	611	78
textile_20_white.raw	204	204	407	407	78
textile_20_white.raw	612	204	815	407	78
textile_21_orange.raw	204	612	407	815	79
textile_21_orange.raw	816	816	1019	1019	79
textile_21_orange.raw	408	612	611	815	79
textile_21_orange.raw	816	0	1019	203	79
textile_21_orange.raw	612	0	815	203	79
textile_21_orange.raw	0	816	203	1019	79
textile_21_orange.raw	204	816	407	1019	79
textile_21_orange.raw	204	408	407	611	79
textile_21_orange.raw	0	612	203	815	79
textile_21_orange.raw	408	0	611	203	79
textile_21_orange.raw	408	408	611	611	79
textile_21_orange.raw	204	204	407	407	79
textile_21_orange.raw	612	204	815	407	79
textile_21_purple.raw	204	612	407	815	80
textile_21_purple.raw	816	816	1019	1019	80
textile_21_purple.raw	408	612	611	815	80
textile_21_purple.raw	816	0	1019	203	80
textile_21_purple.raw	612	0	815	203	80
textile_21_purple.raw	0	816	203	1019	80
textile_21_purple.raw	204	816	407	1019	80
textile_21_purple.raw	204	408	407	611	80
textile_21_purple.raw	0	612	203	815	80
textile_21_purple.raw	408	0	611	203	80
textile_21_purple.raw	408	408	611	611	80
textile_21_purple.raw	204	204	407	407	80
textile_21_purple.raw	612	204	815	407	80
textile_21_red.raw	204	612	407	815	81
textile_21_red.raw	816	816	1019	1019	81
textile_21_red.raw	408	612	611	815	81
textile_21_red.raw	816	0	1019	203	81
textile_21_red.raw	612	0	815	203	81
textile_21_red.raw	0	816	203	1019	81
textile_21_red.raw	204	816	407	1019	81
textile_21_red.raw	204	408	407	611	81
textile_21_red.raw	0	612	203	815	81
textile_21_red.raw	408	0	611	203	81
textile_21_red.raw	408	408	611	611	81
textile_21_red.raw	204	204	407	407	81
textile_21_red.raw	612	204	815	407	81
textile_22_blue.raw	204	612	407	815	82
textile_22_blue.raw	816	816	1019	1019	82
textile_22_blue.raw	408	612	611	815	82
textile_22_blue.raw	816	0	1019	203	82
textile_22_blue.raw	612	0	815	203	82
textile_22_blue.raw	0	816	203	1019	82
textile_22_blue.raw	204	816	407	1019	82
textile_22_blue.raw	204	408	407	611	82
textile_22_blue.raw	0	612	203	815	82
textile_22_blue.raw	408	0	611	203	82
textile_22_blue.raw	408	408	611	611	82
textile_22_blue.raw	204	204	407	407	82
textile_22_blue.raw	612	204	815	407	82
textile_22_cyan.raw	204	612	407	815	83
textile_22_cyan.raw	816	816	1019	1019	83
textile_22_cyan.raw	408	612	611	815	83
textile_22_cyan.raw	816	0	1019	203	83
textile_22_cyan.raw	612	0	815	203	83
textile_22_cyan.raw	0	816	203	1019	83
textile_22_cyan.raw	204	816	407	1019	83
textile_22_cyan.raw	204	408	407	611	83
textile_22_cyan.raw	0	612	203	815	83
textile_22_cyan.raw	408	0	611	203	83
textile_22_cyan.raw	408	408	611	611	83
textile_22_cyan.raw	204	204	407	407	83
textile_22_cyan.raw	612	204	815	407	83
textile_22_green.raw	204	612	407	815	84
textile_22_green.raw	816	816	1019	1019	84
textile_22_green.raw	408	612	611	815	84
textile_22_green.raw	816	0	1019	203	84
textile_22_green.raw	612	0	815	203	84
textile_22_green.raw	0	816	203	1019	84
textile_22_green.raw	204	816	407	1019	84
textile_22_green.raw	204	408	407	611	84
textile_22_green.raw	0	612	203	815	84
textile_22_green.raw	408	0	611	203	84
textile_22_green.raw	408	408	611	611	84
textile_22_green.raw	204	204	407	407	84
textile_22_green.raw	612	204	815	407	84
textile_22_orange.raw	204	612	407	815	85
textile_22_orange.raw	816	816	1019	1019	85
textile_22_orange.raw	408	612	611	815	85
textile_22_orange.raw	816	0	1019	203	85
textile_22_orange.raw	612	0	815	203	85
textile_22_orange.raw	0	816	203	1019	85
textile_22_orange.raw	204	816	407	1019	85
textile_22_orange.raw	204	408	407	611	85
textile_22_orange.raw	0	612	203	815	85
textile_22_orange.raw	408	0	611	203	85
textile_22_orange.raw	408	408	611	611	85
textile_22_orange.raw	204	204	407	407	85
textile_22_orange.raw	612	204	815	407	85
textile_22_red.raw	204	612	407	815	86
textile_22_red.raw	816	816	1019	1019	86
textile_22_red.raw	408	612	611	815	86
textile_22_red.raw	816	0	1019	203	86
textile_22_red.raw	612	0	815	203	86
textile_22_red.raw	0	816	203	1019	86
textile_22_red.raw	204	816	407	1019	86
textile_22_red.raw	204	408	407	611	86
textile_22_red.raw	0	612	203	815	86
textile_22_red.raw	408	0	611	203	86
textile_22_red.raw	408	408	611	611	86
textile_22_red.raw	204	204	407	407	86
textile_22_red.raw	612	204	815	407	86
textile_22_yellow.raw	204	612	407	815	87
textile_22_yellow.raw	816	816	1019	1019	87
textile_22_yellow.raw	408	612	611	815	87
textile_22_yellow.raw	816	0	1019	203	87
textile_22_yellow.raw	612	0	815	203	87
textile_22_yellow.raw	0	816	203	1019	87
textile_22_yellow.raw	204	816	407	1019	87
textile_22_yellow.raw	204	408	407	611	87
textile_22_yellow.raw	0	612	203	815	87
textile_22_yellow.raw	408	0	611	203	87
textile_22_yellow.raw	408	408	611	611	87
textile_22_yellow.raw	204	204	407	407	87
textile_22_yellow.raw	612	204	815	407	87
textile_23_back_blue.raw	204	612	407	815	88
textile_23_back_blue.raw	816	816	1019	1019	88
textile_23_back_blue.raw	408	612	611	815	88
textile_23_back_blue.raw	816	0	1019	203	88
textile_23_back_blue.raw	612	0	815	203	88
textile_23_back_blue.raw	0	816	203	1019	88
textile_23_back_blue.raw	204	816	407	1019	88
textile_23_back_blue.raw	204	408	407	611	88
textile_23_back_blue.raw	0	612	203	815	88
textile_23_back_blue.raw	408	0	611	203	88
textile_23_back_blue.raw	408	408	611	611	88
textile_23_back_blue.raw	204	204	407	407	88
textile_23_back_blue.raw	612	204	815	407	88
textile_23_back_green.raw	204	612	407	815	89
textile_23_back_green.raw	816	816	1019	1019	89
textile_23_back_green.raw	408	612	611	815	89
textile_23_back_green.raw	816	0	1019	203	89
textile_23_back_green.raw	612	0	815	203	89
textile_23_back_green.raw	0	816	203	1019	89
textile_23_back_green.raw	204	816	407	1019	89
textile_23_back_green.raw	204	408	407	611	89
textile_23_back_green.raw	0	612	203	815	89
textile_23_back_green.raw	408	0	611	203	89
textile_23_back_green.raw	408	408	611	611	89
textile_23_back_green.raw	204	204	407	407	89
textile_23_back_green.raw	612	204	815	407	89
textile_23_back_red.raw	204	612	407	815	90
textile_23_back_red.raw	816	816	1019	1019	90
textile_23_back_red.raw	408	612	611	815	90
textile_23_back_red.raw	816	0	1019	203	90
textile_23_back_red.raw	612	0	815	203	90
textile_23_back_red.raw	0	816	203	1019	90
textile_23_back_red.raw	204	816	407	1019	90
textile_23_back_red.raw	204	408	407	611	90
textile_23_back_red.raw	0	612	203	815	90
textile_23_back_red.raw	408	0	611	203	90
textile_23_back_red.raw	408	408	611	611	90
textile_23_back_red.raw	204	204	407	407	90
textile_23_back_red.raw	612	204	815	407	90
textile_23_blue.raw	204	612	407	815	91
textile_23_blue.raw	816	816	1019	1019	91
textile_23_blue.raw	408	612	611	815	91
textile_23_blue.raw	816	0	1019	203	91
textile_23_blue.raw	612	0	815	203	91
textile_23_blue.raw	0	816	203	1019	91
textile_23_blue.raw	204	816	407	1019	91
textile_23_blue.raw	204	408	407	611	91
textile_23_blue.raw	0	612	203	815	91
textile_23_blue.raw	408	0	611	203	91
textile_23_blue.raw	408	408	611	611	91
textile_23_blue.raw	204	204	407	407	91
textile_23_blue.raw	612	204	815	407	91
textile_23_green.raw	204	612	407	815	92
textile_23_green.raw	816	816	1019	1019	92
textile_23_green.raw	408	612	611	815	92
textile_23_green.raw	816	0	1019	203	92
textile_23_green.raw	612	0	815	203	92
textile_23_green.raw	0	816	203	1019	92
textile_23_green.raw	204	816	407	1019	92
textile_23_green.raw	204	408	407	611	92
textile_23_green.raw	0	612	203	815	92
textile_23_green.raw	408	0	611	203	92
textile_23_green.raw	408	408	611	611	92
textile_23_green.raw	204	204	407	407	92
textile_23_green.raw	612	204	815	407	92
textile_23_red.raw	204	612	407	815	93
textile_23_red.raw	816	816	1019	1019	93
textile_23_red.raw	408	612	611	815	93
textile_23_red.raw	816	0	1019	203	93
textile_23_red.raw	612	0	815	203	93
textile_23_red.raw	0	816	203	1019	93
textile_23_red.raw	204	816	407	1019	93
textile_23_red.raw	204	408	407	611	93
textile_23_red.raw	0	612	203	815	93
textile_23_red.raw	408	0	611	203	93
textile_23_red.raw	408	408	611	611	93
textile_23_red.raw	204	204	407	407	93
textile_23_red.raw	612	204	815	407	93
wood_01.raw	204	612	407	815	94
wood_01.raw	816	816	1019	1019	94
wood_01.raw	408	612	611	815	94
wood_01.raw	816	0	1019	203	94
wood_01.raw	612	0	815	203	94
wood_01.raw	0	816	203	1019	94
wood_01.raw	204	816	407	1019	94
wood_01.raw	204	408	407	611	94
wood_01.raw	0	612	203	815	94
wood_01.raw	408	0	611	203	94
wood_01.raw	408	408	611	611	94
wood_01.raw	204	204	407	407	94
wood_01.raw	612	204	815	407	94
wood_02.raw	204	612	407	815	95
wood_02.raw	816	816	1019	1019	95
wood_02.raw	408	612	611	815	95
wood_02.raw	816	0	1019	203	95
wood_02.raw	612	0	815	203	95
wood_02.raw	0	816	203	1019	95
wood_02.raw	204	816	407	1019	95
wood_02.raw	204	408	407	611	95
wood_02.raw	0	612	203	815	95
wood_02.raw	408	0	611	203	95
wood_02.raw	408	408	611	611	95
wood_02.raw	204	204	407	407	95
wood_02.raw	612	204	815	407	95
wood_03.raw	204	612	407	815	96
wood_03.raw	816	816	1019	1019	96
wood_03.raw	408	612	611	815	96
wood_03.raw	816	0	1019	203	96
wood_03.raw	612	0	815	203	96
wood_03.raw	0	816	203	1019	96
wood_03.raw	204	816	407	1019	96
wood_03.raw	204	408	407	611	96
wood_03.raw	0	612	203	815	96
wood_03.raw	408	0	611	203	96
wood_03.raw	408	408	611	611	96
wood_03.raw	204	204	407	407	96
wood_03.raw	612	204	815	407	96
wood_03_back.raw	204	612	407	815	97
wood_03_back.raw	816	816	1019	1019	97
wood_03_back.raw	408	612	611	815	97
wood_03_back.raw	816	0	1019	203	97
wood_03_back.raw	612	0	815	203	97
wood_03_back.raw	0	816	203	1019	97
wood_03_back.raw	204	816	407	1019	97
wood_03_back.raw	204	408	407	611	97
wood_03_back.raw	0	612	203	815	97
wood_03_back.raw	408	0	611	203	97
wood_03_back.raw	408	408	611	611	97
wood_03_back.raw	204	204	407	407	97
wood_03_back.raw	612	204	815	407	97
wood_04.raw	204	612	407	815	98
wood_04.raw	816	816	1019	1019	98
wood_04.raw	408	612	611	815	98
wood_04.raw	816	0	1019	203	98
wood_04.raw	612	0	815	203	98
wood_04.raw	0	816	203	1019	98
wood_04.raw	204	816	407	1019	98
wood_04.raw	204	408	407	611	98
wood_04.raw	0	612	203	815	98
wood_04.raw	408	0	611	203	98
wood_04.raw	408	408	611	611	98
wood_04.raw	204	204	407	407	98
wood_04.raw	612	204	815	407	98
wood_04_back.raw	204	612	407	815	99
wood_04_back.raw	816	816	1019	1019	99
wood_04_back.raw	408	612	611	815	99
wood_04_back.raw	816	0	1019	203	99
wood_04_back.raw	612	0	815	203	99
wood_04_back.raw	0	816	203	1019	99
wood_04_back.raw	204	816	407	1019	99
wood_04_back.raw	204	408	407	611	99
wood_04_back.raw	0	612	203	815	99
wood_04_back.raw	408	0	611	203	99
wood_04_back.raw	408	408	611	611	99
wood_04_back.raw	204	204	407	407	99
wood_04_back.raw	612	204	815	407	99
wood_05.raw	204	612	407	815	100
wood_05.raw	816	816	1019	1019	100
wood_05.raw	408	612	611	815	100
wood_05.raw	816	0	1019	203	100
wood_05.raw	612	0	815	203	100
wood_05.raw	0	816	203	1019	100
wood_05.raw	204	816	407	1019	100
wood_05.raw	204	408	407	611	100
wood_05.raw	0	612	203	815	100
wood_05.raw	408	0	611	203	100
wood_05.raw	408	408	611	611	100
wood_05.raw	204	204	407	407	100
wood_05.raw	612	204	815	407	100
wood_05_back.raw	204	612	407	815	101
wood_05_back.raw	816	816	1019	1019	101
wood_05_back.raw	408	612	611	815	101
wood_05_back.raw	816	0	1019	203	101
wood_05_back.raw	612	0	815	203	101
wood_05_back.raw	0	816	203	1019	101
wood_05_back.raw	204	816	407	1019	101
wood_05_back.raw	204	408	407	611	101
wood_05_back.raw	0	612	203	815	101
wood_05_back.raw	408	0	611	203	101
wood_05_back.raw	408	408	611	611	101
wood_05_back.raw	204	204	407	407	101
wood_05_back.raw	612	204	815	407	101
wood_06.raw	204	612	407	815	102
wood_06.raw	816	816	1019	1019	102
wood_06.raw	408	612	611	815	102
wood_06.raw	816	0	1019	203	102
wood_06.raw	612	0	815	203	102
wood_06.raw	0	816	203	1019	102
wood_06.raw	204	816	407	1019	102
wood_06.raw	204	408	407	611	102
wood_06.raw	0	612	203	815	102
wood_06.raw	408	0	611	203	102
wood_06.raw	408	408	611	611	102
wood_06.raw	204	204	407	407	102
wood_06.raw	612	204	815	407	102
wood_06_back.raw	204	612	407	815	103
wood_06_back.raw	816	816	1019	1019	103
wood_06_back.raw	408	612	611	815	103
wood_06_back.raw	816	0	1019	203	103
wood_06_back.raw	612	0	815	203	103
wood_06_back.raw	0	816	203	1019	103
wood_06_back.raw	204	816	407	1019	103
wood_06_back.raw	204	408	407	611	103
wood_06_back.raw	0	612	203	815	103
wood_06_back.raw	408	0	611	203	103
wood_06_back.raw	408	408	611	611	103
wood_06_back.raw	204	204	407	407	103
wood_06_back.raw	612	204	815	407	103
wood_07.raw	204	612	407	815	104
wood_07.raw	816	816	1019	1019	104
wood_07.raw	408	612	611	815	104
wood_07.raw	816	0	1019	203	104
wood_07.raw	612	0	815	203	104
wood_07.raw	0	816	203	1019	104
wood_07.raw	204	816	407	1019	104
wood_07.raw	204	408	407	611	104
wood_07.raw	0	612	203	815	104
wood_07.raw	408	0	611	203	104
wood_07.raw	408	408	611	611	104
wood_07.raw	204	204	407	407	104
wood_07.raw	612	204	815	407	104
wood_07_back.raw	204	612	407	815	105
wood_07_back.raw	816	816	1019	1019	105
wood_07_back.raw	408	612	611	815	105
wood_07_back.raw	816	0	1019	203	105
wood_07_back.raw	612	0	815	203	105
wood_07_back.raw	0	816	203	1019	105
wood_07_back.raw	204	816	407	1019	105
wood_07_back.raw	204	408	407	611	105
wood_07_back.raw	0	612	203	815	105
wood_07_back.raw	408	0	611	203	105
wood_07_back.raw	408	408	611	611	105
wood_07_back.raw	204	204	407	407	105
wood_07_back.raw	612	204	815	407	105
wood_08.raw	204	612	407	815	106
wood_08.raw	816	816	1019	1019	106
wood_08.raw	408	612	611	815	106
wood_08.raw	816	0	1019	203	106
wood_08.raw	612	0	815	203	106
wood_08.raw	0	816	203	1019	106
wood_08.raw	204	816	407	1019	106
wood_08.raw	204	408	407	611	106
wood_08.raw	0	612	203	815	106
wood_08.raw	408	0	611	203	106
wood_08.raw	408	408	611	611	106
wood_08.raw	204	204	407	407	106
wood_08.raw	612	204	815	407	106
wood_08_back.raw	204	612	407	815	107
wood_08_back.raw	816	816	1019	1019	107
wood_08_back.raw	408	612	611	815	107
wood_08_back.raw	816	0	1019	203	107
wood_08_back.raw	612	0	815	203	107
wood_08_back.raw	0	816	203	1019	107
wood_08_back.raw	204	816	407	1019	107
wood_08_back.raw	204	408	407	611	107
wood_08_back.raw	0	612	203	815	107
wood_08_back.raw	408	0	611	203	107
wood_08_back.raw	408	408	611	611	107
wood_08_back.raw	204	204	407	407	107
wood_08_back.raw	612	204	815	407	107
wood_09.raw	204	612	407	815	108
wood_09.raw	816	816	1019	1019	108
wood_09.raw	408	612	611	815	108
wood_09.raw	816	0	1019	203	108
wood_09.raw	612	0	815	203	108
wood_09.raw	0	816	203	1019	108
wood_09.raw	204	816	407	1019	108
wood_09.raw	204	408	407	611	108
wood_09.raw	0	612	203	815	108
wood_09.raw	408	0	611	203	108
wood_09.raw	408	408	611	611	108
wood_09.raw	204	204	407	407	108
wood_09.raw	612	204	815	407	108
wood_09_back.raw	204	612	407	815	109
wood_09_back.raw	816	816	1019	1019	109
wood_09_back.raw	408	612	611	815	109
wood_09_back.raw	816	0	1019	203	109
wood_09_back.raw	612	0	815	203	109
wood_09_back.raw	0	816	203	1019	109
wood_09_back.raw	204	816	407	1019	109
wood_09_back.raw	204	408	407	611	109
wood_09_back.raw	0	612	203	815	109
wood_09_back.raw	408	0	611	203	109
wood_09_back.raw	408	408	611	611	109
wood_09_back.raw	204	204	407	407	109
wood_09_back.raw	612	204	815	407	109
wood_10.raw	204	612	407	815	110
wood_10.raw	816	816	1019	1019	110
wood_10.raw	408	612	611	815	110
wood_10.raw	816	0	1019	203	110
wood_10.raw	612	0	815	203	110
wood_10.raw	0	816	203	1019	110
wood_10.raw	204	816	407	1019	110
wood_10.raw	204	408	407	611	110
wood_10.raw	0	612	203	815	110
wood_10.raw	408	0	611	203	110
wood_10.raw	408	408	611	611	110
wood_10.raw	204	204	407	407	110
wood_10.raw	612	204	815	407	110
wood_11.raw	204	612	407	815	111
wood_11.raw	816	816	1019	1019	111
wood_11.raw	408	612	611	815	111
wood_11.raw	816	0	1019	203	111
wood_11.raw	612	0	815	203	111
wood_11.raw	0	816	203	1019	111
wood_11.raw	204	816	407	1019	111
wood_11.raw	204	408	407	611	111
wood_11.raw	0	612	203	815	111
wood_11.raw	408	0	611	203	111
wood_11.raw	408	408	611	611	111
wood_11.raw	204	204	407	407	111
wood_11.raw	612	204	815	407	111
