# Supplementary material for: HyTexiLa: High Resolution Visible and Near Infrared Hyperspectral Texture Images
Source: Sensors (Basel). 2018 Jun 26;18(7):2045. doi: 10.3390/s18072045 (PMC6068824; doi:10.3390/s18072045)
Supplement: Supplementary file 1 [file sensors-18-02045-s001.zip › hytexila_supp_materials/classif_files/train.txt]

1344
food_chili.raw	816	612	1019	815	0
food_chili.raw	612	816	815	1019	0
food_chili.raw	408	204	611	407	0
food_chili.raw	816	204	1019	407	0
food_chili.raw	408	816	611	1019	0
food_chili.raw	204	0	407	203	0
food_chili.raw	816	408	1019	611	0
food_chili.raw	0	204	203	407	0
food_chili.raw	0	0	203	203	0
food_chili.raw	0	408	203	611	0
food_chili.raw	612	408	815	611	0
food_chili.raw	612	612	815	815	0
food_coffee.raw	816	612	1019	815	1
food_coffee.raw	612	816	815	1019	1
food_coffee.raw	408	204	611	407	1
food_coffee.raw	816	204	1019	407	1
food_coffee.raw	408	816	611	1019	1
food_coffee.raw	204	0	407	203	1
food_coffee.raw	816	408	1019	611	1
food_coffee.raw	0	204	203	407	1
food_coffee.raw	0	0	203	203	1
food_coffee.raw	0	408	203	611	1
food_coffee.raw	612	408	815	611	1
food_coffee.raw	612	612	815	815	1
vegetation_flowers_01.raw	816	612	1019	815	2
vegetation_flowers_01.raw	612	816	815	1019	2
vegetation_flowers_01.raw	408	204	611	407	2
vegetation_flowers_01.raw	816	204	1019	407	2
vegetation_flowers_01.raw	408	816	611	1019	2
vegetation_flowers_01.raw	204	0	407	203	2
vegetation_flowers_01.raw	816	408	1019	611	2
vegetation_flowers_01.raw	0	204	203	407	2
vegetation_flowers_01.raw	0	0	203	203	2
vegetation_flowers_01.raw	0	408	203	611	2
vegetation_flowers_01.raw	612	408	815	611	2
vegetation_flowers_01.raw	612	612	815	815	2
vegetation_flowers_02.raw	816	612	1019	815	3
vegetation_flowers_02.raw	612	816	815	1019	3
vegetation_flowers_02.raw	408	204	611	407	3
vegetation_flowers_02.raw	816	204	1019	407	3
vegetation_flowers_02.raw	408	816	611	1019	3
vegetation_flowers_02.raw	204	0	407	203	3
vegetation_flowers_02.raw	816	408	1019	611	3
vegetation_flowers_02.raw	0	204	203	407	3
vegetation_flowers_02.raw	0	0	203	203	3
vegetation_flowers_02.raw	0	408	203	611	3
vegetation_flowers_02.raw	612	408	815	611	3
vegetation_flowers_02.raw	612	612	815	815	3
vegetation_leaf_01.raw	816	612	1019	815	4
vegetation_leaf_01.raw	612	816	815	1019	4
vegetation_leaf_01.raw	408	204	611	407	4
vegetation_leaf_01.raw	816	204	1019	407	4
vegetation_leaf_01.raw	408	816	611	1019	4
vegetation_leaf_01.raw	204	0	407	203	4
vegetation_leaf_01.raw	816	408	1019	611	4
vegetation_leaf_01.raw	0	204	203	407	4
vegetation_leaf_01.raw	0	0	203	203	4
vegetation_leaf_01.raw	0	408	203	611	4
vegetation_leaf_01.raw	612	408	815	611	4
vegetation_leaf_01.raw	612	612	815	815	4
vegetation_leaf_02.raw	816	612	1019	815	5
vegetation_leaf_02.raw	612	816	815	1019	5
vegetation_leaf_02.raw	408	204	611	407	5
vegetation_leaf_02.raw	816	204	1019	407	5
vegetation_leaf_02.raw	408	816	611	1019	5
vegetation_leaf_02.raw	204	0	407	203	5
vegetation_leaf_02.raw	816	408	1019	611	5
vegetation_leaf_02.raw	0	204	203	407	5
vegetation_leaf_02.raw	0	0	203	203	5
vegetation_leaf_02.raw	0	408	203	611	5
vegetation_leaf_02.raw	612	408	815	611	5
vegetation_leaf_02.raw	612	612	815	815	5
vegetation_leaf_02_back.raw	816	612	1019	815	6
vegetation_leaf_02_back.raw	612	816	815	1019	6
vegetation_leaf_02_back.raw	408	204	611	407	6
vegetation_leaf_02_back.raw	816	204	1019	407	6
vegetation_leaf_02_back.raw	408	816	611	1019	6
vegetation_leaf_02_back.raw	204	0	407	203	6
vegetation_leaf_02_back.raw	816	408	1019	611	6
vegetation_leaf_02_back.raw	0	204	203	407	6
vegetation_leaf_02_back.raw	0	0	203	203	6
vegetation_leaf_02_back.raw	0	408	203	611	6
vegetation_leaf_02_back.raw	612	408	815	611	6
vegetation_leaf_02_back.raw	612	612	815	815	6
vegetation_leaf_03_amber.raw	816	612	1019	815	7
vegetation_leaf_03_amber.raw	612	816	815	1019	7
vegetation_leaf_03_amber.raw	408	204	611	407	7
vegetation_leaf_03_amber.raw	816	204	1019	407	7
vegetation_leaf_03_amber.raw	408	816	611	1019	7
vegetation_leaf_03_amber.raw	204	0	407	203	7
vegetation_leaf_03_amber.raw	816	408	1019	611	7
vegetation_leaf_03_amber.raw	0	204	203	407	7
vegetation_leaf_03_amber.raw	0	0	203	203	7
vegetation_leaf_03_amber.raw	0	408	203	611	7
vegetation_leaf_03_amber.raw	612	408	815	611	7
vegetation_leaf_03_amber.raw	612	612	815	815	7
vegetation_leaf_03_green.raw	816	612	1019	815	8
vegetation_leaf_03_green.raw	612	816	815	1019	8
vegetation_leaf_03_green.raw	408	204	611	407	8
vegetation_leaf_03_green.raw	816	204	1019	407	8
vegetation_leaf_03_green.raw	408	816	611	1019	8
vegetation_leaf_03_green.raw	204	0	407	203	8
vegetation_leaf_03_green.raw	816	408	1019	611	8
vegetation_leaf_03_green.raw	0	204	203	407	8
vegetation_leaf_03_green.raw	0	0	203	203	8
vegetation_leaf_03_green.raw	0	408	203	611	8
vegetation_leaf_03_green.raw	612	408	815	611	8
vegetation_leaf_03_green.raw	612	612	815	815	8
vegetation_leaf_03_yellow.raw	816	612	1019	815	9
vegetation_leaf_03_yellow.raw	612	816	815	1019	9
vegetation_leaf_03_yellow.raw	408	204	611	407	9
vegetation_leaf_03_yellow.raw	816	204	1019	407	9
vegetation_leaf_03_yellow.raw	408	816	611	1019	9
vegetation_leaf_03_yellow.raw	204	0	407	203	9
vegetation_leaf_03_yellow.raw	816	408	1019	611	9
vegetation_leaf_03_yellow.raw	0	204	203	407	9
vegetation_leaf_03_yellow.raw	0	0	203	203	9
vegetation_leaf_03_yellow.raw	0	408	203	611	9
vegetation_leaf_03_yellow.raw	612	408	815	611	9
vegetation_leaf_03_yellow.raw	612	612	815	815	9
vegetation_leaf_04.raw	816	612	1019	815	10
vegetation_leaf_04.raw	612	816	815	1019	10
vegetation_leaf_04.raw	408	204	611	407	10
vegetation_leaf_04.raw	816	204	1019	407	10
vegetation_leaf_04.raw	408	816	611	1019	10
vegetation_leaf_04.raw	204	0	407	203	10
vegetation_leaf_04.raw	816	408	1019	611	10
vegetation_leaf_04.raw	0	204	203	407	10
vegetation_leaf_04.raw	0	0	203	203	10
vegetation_leaf_04.raw	0	408	203	611	10
vegetation_leaf_04.raw	612	408	815	611	10
vegetation_leaf_04.raw	612	612	815	815	10
vegetation_leaf_05.raw	816	612	1019	815	11
vegetation_leaf_05.raw	612	816	815	1019	11
vegetation_leaf_05.raw	408	204	611	407	11
vegetation_leaf_05.raw	816	204	1019	407	11
vegetation_leaf_05.raw	408	816	611	1019	11
vegetation_leaf_05.raw	204	0	407	203	11
vegetation_leaf_05.raw	816	408	1019	611	11
vegetation_leaf_05.raw	0	204	203	407	11
vegetation_leaf_05.raw	0	0	203	203	11
vegetation_leaf_05.raw	0	408	203	611	11
vegetation_leaf_05.raw	612	408	815	611	11
vegetation_leaf_05.raw	612	612	815	815	11
vegetation_leaf_06.raw	816	612	1019	815	12
vegetation_leaf_06.raw	612	816	815	1019	12
vegetation_leaf_06.raw	408	204	611	407	12
vegetation_leaf_06.raw	816	204	1019	407	12
vegetation_leaf_06.raw	408	816	611	1019	12
vegetation_leaf_06.raw	204	0	407	203	12
vegetation_leaf_06.raw	816	408	1019	611	12
vegetation_leaf_06.raw	0	204	203	407	12
vegetation_leaf_06.raw	0	0	203	203	12
vegetation_leaf_06.raw	0	408	203	611	12
vegetation_leaf_06.raw	612	408	815	611	12
vegetation_leaf_06.raw	612	612	815	815	12
vegetation_leaf_07.raw	816	612	1019	815	13
vegetation_leaf_07.raw	612	816	815	1019	13
vegetation_leaf_07.raw	408	204	611	407	13
vegetation_leaf_07.raw	816	204	1019	407	13
vegetation_leaf_07.raw	408	816	611	1019	13
vegetation_leaf_07.raw	204	0	407	203	13
vegetation_leaf_07.raw	816	408	1019	611	13
vegetation_leaf_07.raw	0	204	203	407	13
vegetation_leaf_07.raw	0	0	203	203	13
vegetation_leaf_07.raw	0	408	203	611	13
vegetation_leaf_07.raw	612	408	815	611	13
vegetation_leaf_07.raw	612	612	815	815	13
vegetation_leaf_08.raw	816	612	1019	815	14
vegetation_leaf_08.raw	612	816	815	1019	14
vegetation_leaf_08.raw	408	204	611	407	14
vegetation_leaf_08.raw	816	204	1019	407	14
vegetation_leaf_08.raw	408	816	611	1019	14
vegetation_leaf_08.raw	204	0	407	203	14
vegetation_leaf_08.raw	816	408	1019	611	14
vegetation_leaf_08.raw	0	204	203	407	14
vegetation_leaf_08.raw	0	0	203	203	14
vegetation_leaf_08.raw	0	408	203	611	14
vegetation_leaf_08.raw	612	408	815	611	14
vegetation_leaf_08.raw	612	612	815	815	14
vegetation_leaf_09.raw	816	612	1019	815	15
vegetation_leaf_09.raw	612	816	815	1019	15
vegetation_leaf_09.raw	408	204	611	407	15
vegetation_leaf_09.raw	816	204	1019	407	15
vegetation_leaf_09.raw	408	816	611	1019	15
vegetation_leaf_09.raw	204	0	407	203	15
vegetation_leaf_09.raw	816	408	1019	611	15
vegetation_leaf_09.raw	0	204	203	407	15
vegetation_leaf_09.raw	0	0	203	203	15
vegetation_leaf_09.raw	0	408	203	611	15
vegetation_leaf_09.raw	612	408	815	611	15
vegetation_leaf_09.raw	612	612	815	815	15
food_milkcoffee.raw	816	612	1019	815	16
food_milkcoffee.raw	612	816	815	1019	16
food_milkcoffee.raw	408	204	611	407	16
food_milkcoffee.raw	816	204	1019	407	16
food_milkcoffee.raw	408	816	611	1019	16
food_milkcoffee.raw	204	0	407	203	16
food_milkcoffee.raw	816	408	1019	611	16
food_milkcoffee.raw	0	204	203	407	16
food_milkcoffee.raw	0	0	203	203	16
food_milkcoffee.raw	0	408	203	611	16
food_milkcoffee.raw	612	408	815	611	16
food_milkcoffee.raw	612	612	815	815	16
vegetation_mushroom.raw	816	612	1019	815	17
vegetation_mushroom.raw	612	816	815	1019	17
vegetation_mushroom.raw	408	204	611	407	17
vegetation_mushroom.raw	816	204	1019	407	17
vegetation_mushroom.raw	408	816	611	1019	17
vegetation_mushroom.raw	204	0	407	203	17
vegetation_mushroom.raw	816	408	1019	611	17
vegetation_mushroom.raw	0	204	203	407	17
vegetation_mushroom.raw	0	0	203	203	17
vegetation_mushroom.raw	0	408	203	611	17
vegetation_mushroom.raw	612	408	815	611	17
vegetation_mushroom.raw	612	612	815	815	17
food_oregan.raw	816	612	1019	815	18
food_oregan.raw	612	816	815	1019	18
food_oregan.raw	408	204	611	407	18
food_oregan.raw	816	204	1019	407	18
food_oregan.raw	408	816	611	1019	18
food_oregan.raw	204	0	407	203	18
food_oregan.raw	816	408	1019	611	18
food_oregan.raw	0	204	203	407	18
food_oregan.raw	0	0	203	203	18
food_oregan.raw	0	408	203	611	18
food_oregan.raw	612	408	815	611	18
food_oregan.raw	612	612	815	815	18
food_pepper.raw	816	612	1019	815	19
food_pepper.raw	612	816	815	1019	19
food_pepper.raw	408	204	611	407	19
food_pepper.raw	816	204	1019	407	19
food_pepper.raw	408	816	611	1019	19
food_pepper.raw	204	0	407	203	19
food_pepper.raw	816	408	1019	611	19
food_pepper.raw	0	204	203	407	19
food_pepper.raw	0	0	203	203	19
food_pepper.raw	0	408	203	611	19
food_pepper.raw	612	408	815	611	19
food_pepper.raw	612	612	815	815	19
food_rice.raw	816	612	1019	815	20
food_rice.raw	612	816	815	1019	20
food_rice.raw	408	204	611	407	20
food_rice.raw	816	204	1019	407	20
food_rice.raw	408	816	611	1019	20
food_rice.raw	204	0	407	203	20
food_rice.raw	816	408	1019	611	20
food_rice.raw	0	204	203	407	20
food_rice.raw	0	0	203	203	20
food_rice.raw	0	408	203	611	20
food_rice.raw	612	408	815	611	20
food_rice.raw	612	612	815	815	20
stone_01.raw	816	612	1019	815	21
stone_01.raw	612	816	815	1019	21
stone_01.raw	408	204	611	407	21
stone_01.raw	816	204	1019	407	21
stone_01.raw	408	816	611	1019	21
stone_01.raw	204	0	407	203	21
stone_01.raw	816	408	1019	611	21
stone_01.raw	0	204	203	407	21
stone_01.raw	0	0	203	203	21
stone_01.raw	0	408	203	611	21
stone_01.raw	612	408	815	611	21
stone_01.raw	612	612	815	815	21
stone_02.raw	816	612	1019	815	22
stone_02.raw	612	816	815	1019	22
stone_02.raw	408	204	611	407	22
stone_02.raw	816	204	1019	407	22
stone_02.raw	408	816	611	1019	22
stone_02.raw	204	0	407	203	22
stone_02.raw	816	408	1019	611	22
stone_02.raw	0	204	203	407	22
stone_02.raw	0	0	203	203	22
stone_02.raw	0	408	203	611	22
stone_02.raw	612	408	815	611	22
stone_02.raw	612	612	815	815	22
stone_03.raw	816	612	1019	815	23
stone_03.raw	612	816	815	1019	23
stone_03.raw	408	204	611	407	23
stone_03.raw	816	204	1019	407	23
stone_03.raw	408	816	611	1019	23
stone_03.raw	204	0	407	203	23
stone_03.raw	816	408	1019	611	23
stone_03.raw	0	204	203	407	23
stone_03.raw	0	0	203	203	23
stone_03.raw	0	408	203	611	23
stone_03.raw	612	408	815	611	23
stone_03.raw	612	612	815	815	23
stone_04.raw	816	612	1019	815	24
stone_04.raw	612	816	815	1019	24
stone_04.raw	408	204	611	407	24
stone_04.raw	816	204	1019	407	24
stone_04.raw	408	816	611	1019	24
stone_04.raw	204	0	407	203	24
stone_04.raw	816	408	1019	611	24
stone_04.raw	0	204	203	407	24
stone_04.raw	0	0	203	203	24
stone_04.raw	0	408	203	611	24
stone_04.raw	612	408	815	611	24
stone_04.raw	612	612	815	815	24
food_tea_01.raw	816	612	1019	815	25
food_tea_01.raw	612	816	815	1019	25
food_tea_01.raw	408	204	611	407	25
food_tea_01.raw	816	204	1019	407	25
food_tea_01.raw	408	816	611	1019	25
food_tea_01.raw	204	0	407	203	25
food_tea_01.raw	816	408	1019	611	25
food_tea_01.raw	0	204	203	407	25
food_tea_01.raw	0	0	203	203	25
food_tea_01.raw	0	408	203	611	25
food_tea_01.raw	612	408	815	611	25
food_tea_01.raw	612	612	815	815	25
food_tea_02_biloba.raw	816	612	1019	815	26
food_tea_02_biloba.raw	612	816	815	1019	26
food_tea_02_biloba.raw	408	204	611	407	26
food_tea_02_biloba.raw	816	204	1019	407	26
food_tea_02_biloba.raw	408	816	611	1019	26
food_tea_02_biloba.raw	204	0	407	203	26
food_tea_02_biloba.raw	816	408	1019	611	26
food_tea_02_biloba.raw	0	204	203	407	26
food_tea_02_biloba.raw	0	0	203	203	26
food_tea_02_biloba.raw	0	408	203	611	26
food_tea_02_biloba.raw	612	408	815	611	26
food_tea_02_biloba.raw	612	612	815	815	26
food_tea_03_tension.raw	816	612	1019	815	27
food_tea_03_tension.raw	612	816	815	1019	27
food_tea_03_tension.raw	408	204	611	407	27
food_tea_03_tension.raw	816	204	1019	407	27
food_tea_03_tension.raw	408	816	611	1019	27
food_tea_03_tension.raw	204	0	407	203	27
food_tea_03_tension.raw	816	408	1019	611	27
food_tea_03_tension.raw	0	204	203	407	27
food_tea_03_tension.raw	0	0	203	203	27
food_tea_03_tension.raw	0	408	203	611	27
food_tea_03_tension.raw	612	408	815	611	27
food_tea_03_tension.raw	612	612	815	815	27
food_tea_04_cola.raw	816	612	1019	815	28
food_tea_04_cola.raw	612	816	815	1019	28
food_tea_04_cola.raw	408	204	611	407	28
food_tea_04_cola.raw	816	204	1019	407	28
food_tea_04_cola.raw	408	816	611	1019	28
food_tea_04_cola.raw	204	0	407	203	28
food_tea_04_cola.raw	816	408	1019	611	28
food_tea_04_cola.raw	0	204	203	407	28
food_tea_04_cola.raw	0	0	203	203	28
food_tea_04_cola.raw	0	408	203	611	28
food_tea_04_cola.raw	612	408	815	611	28
food_tea_04_cola.raw	612	612	815	815	28
textile_01.raw	816	612	1019	815	29
textile_01.raw	612	816	815	1019	29
textile_01.raw	408	204	611	407	29
textile_01.raw	816	204	1019	407	29
textile_01.raw	408	816	611	1019	29
textile_01.raw	204	0	407	203	29
textile_01.raw	816	408	1019	611	29
textile_01.raw	0	204	203	407	29
textile_01.raw	0	0	203	203	29
textile_01.raw	0	408	203	611	29
textile_01.raw	612	408	815	611	29
textile_01.raw	612	612	815	815	29
textile_01_back.raw	816	612	1019	815	30
textile_01_back.raw	612	816	815	1019	30
textile_01_back.raw	408	204	611	407	30
textile_01_back.raw	816	204	1019	407	30
textile_01_back.raw	408	816	611	1019	30
textile_01_back.raw	204	0	407	203	30
textile_01_back.raw	816	408	1019	611	30
textile_01_back.raw	0	204	203	407	30
textile_01_back.raw	0	0	203	203	30
textile_01_back.raw	0	408	203	611	30
textile_01_back.raw	612	408	815	611	30
textile_01_back.raw	612	612	815	815	30
textile_02.raw	816	612	1019	815	31
textile_02.raw	612	816	815	1019	31
textile_02.raw	408	204	611	407	31
textile_02.raw	816	204	1019	407	31
textile_02.raw	408	816	611	1019	31
textile_02.raw	204	0	407	203	31
textile_02.raw	816	408	1019	611	31
textile_02.raw	0	204	203	407	31
textile_02.raw	0	0	203	203	31
textile_02.raw	0	408	203	611	31
textile_02.raw	612	408	815	611	31
textile_02.raw	612	612	815	815	31
textile_03.raw	816	612	1019	815	32
textile_03.raw	612	816	815	1019	32
textile_03.raw	408	204	611	407	32
textile_03.raw	816	204	1019	407	32
textile_03.raw	408	816	611	1019	32
textile_03.raw	204	0	407	203	32
textile_03.raw	816	408	1019	611	32
textile_03.raw	0	204	203	407	32
textile_03.raw	0	0	203	203	32
textile_03.raw	0	408	203	611	32
textile_03.raw	612	408	815	611	32
textile_03.raw	612	612	815	815	32
textile_03_back.raw	816	612	1019	815	33
textile_03_back.raw	612	816	815	1019	33
textile_03_back.raw	408	204	611	407	33
textile_03_back.raw	816	204	1019	407	33
textile_03_back.raw	408	816	611	1019	33
textile_03_back.raw	204	0	407	203	33
textile_03_back.raw	816	408	1019	611	33
textile_03_back.raw	0	204	203	407	33
textile_03_back.raw	0	0	203	203	33
textile_03_back.raw	0	408	203	611	33
textile_03_back.raw	612	408	815	611	33
textile_03_back.raw	612	612	815	815	33
textile_04.raw	816	612	1019	815	34
textile_04.raw	612	816	815	1019	34
textile_04.raw	408	204	611	407	34
textile_04.raw	816	204	1019	407	34
textile_04.raw	408	816	611	1019	34
textile_04.raw	204	0	407	203	34
textile_04.raw	816	408	1019	611	34
textile_04.raw	0	204	203	407	34
textile_04.raw	0	0	203	203	34
textile_04.raw	0	408	203	611	34
textile_04.raw	612	408	815	611	34
textile_04.raw	612	612	815	815	34
textile_05.raw	816	612	1019	815	35
textile_05.raw	612	816	815	1019	35
textile_05.raw	408	204	611	407	35
textile_05.raw	816	204	1019	407	35
textile_05.raw	408	816	611	1019	35
textile_05.raw	204	0	407	203	35
textile_05.raw	816	408	1019	611	35
textile_05.raw	0	204	203	407	35
textile_05.raw	0	0	203	203	35
textile_05.raw	0	408	203	611	35
textile_05.raw	612	408	815	611	35
textile_05.raw	612	612	815	815	35
textile_05_back.raw	816	612	1019	815	36
textile_05_back.raw	612	816	815	1019	36
textile_05_back.raw	408	204	611	407	36
textile_05_back.raw	816	204	1019	407	36
textile_05_back.raw	408	816	611	1019	36
textile_05_back.raw	204	0	407	203	36
textile_05_back.raw	816	408	1019	611	36
textile_05_back.raw	0	204	203	407	36
textile_05_back.raw	0	0	203	203	36
textile_05_back.raw	0	408	203	611	36
textile_05_back.raw	612	408	815	611	36
textile_05_back.raw	612	612	815	815	36
textile_06.raw	816	612	1019	815	37
textile_06.raw	612	816	815	1019	37
textile_06.raw	408	204	611	407	37
textile_06.raw	816	204	1019	407	37
textile_06.raw	408	816	611	1019	37
textile_06.raw	204	0	407	203	37
textile_06.raw	816	408	1019	611	37
textile_06.raw	0	204	203	407	37
textile_06.raw	0	0	203	203	37
textile_06.raw	0	408	203	611	37
textile_06.raw	612	408	815	611	37
textile_06.raw	612	612	815	815	37
textile_07.raw	816	612	1019	815	38
textile_07.raw	612	816	815	1019	38
textile_07.raw	408	204	611	407	38
textile_07.raw	816	204	1019	407	38
textile_07.raw	408	816	611	1019	38
textile_07.raw	204	0	407	203	38
textile_07.raw	816	408	1019	611	38
textile_07.raw	0	204	203	407	38
textile_07.raw	0	0	203	203	38
textile_07.raw	0	408	203	611	38
textile_07.raw	612	408	815	611	38
textile_07.raw	612	612	815	815	38
textile_07_back.raw	816	612	1019	815	39
textile_07_back.raw	612	816	815	1019	39
textile_07_back.raw	408	204	611	407	39
textile_07_back.raw	816	204	1019	407	39
textile_07_back.raw	408	816	611	1019	39
textile_07_back.raw	204	0	407	203	39
textile_07_back.raw	816	408	1019	611	39
textile_07_back.raw	0	204	203	407	39
textile_07_back.raw	0	0	203	203	39
textile_07_back.raw	0	408	203	611	39
textile_07_back.raw	612	408	815	611	39
textile_07_back.raw	612	612	815	815	39
textile_08.raw	816	612	1019	815	40
textile_08.raw	612	816	815	1019	40
textile_08.raw	408	204	611	407	40
textile_08.raw	816	204	1019	407	40
textile_08.raw	408	816	611	1019	40
textile_08.raw	204	0	407	203	40
textile_08.raw	816	408	1019	611	40
textile_08.raw	0	204	203	407	40
textile_08.raw	0	0	203	203	40
textile_08.raw	0	408	203	611	40
textile_08.raw	612	408	815	611	40
textile_08.raw	612	612	815	815	40
textile_09.raw	816	612	1019	815	41
textile_09.raw	612	816	815	1019	41
textile_09.raw	408	204	611	407	41
textile_09.raw	816	204	1019	407	41
textile_09.raw	408	816	611	1019	41
textile_09.raw	204	0	407	203	41
textile_09.raw	816	408	1019	611	41
textile_09.raw	0	204	203	407	41
textile_09.raw	0	0	203	203	41
textile_09.raw	0	408	203	611	41
textile_09.raw	612	408	815	611	41
textile_09.raw	612	612	815	815	41
textile_09_back.raw	816	612	1019	815	42
textile_09_back.raw	612	816	815	1019	42
textile_09_back.raw	408	204	611	407	42
textile_09_back.raw	816	204	1019	407	42
textile_09_back.raw	408	816	611	1019	42
textile_09_back.raw	204	0	407	203	42
textile_09_back.raw	816	408	1019	611	42
textile_09_back.raw	0	204	203	407	42
textile_09_back.raw	0	0	203	203	42
textile_09_back.raw	0	408	203	611	42
textile_09_back.raw	612	408	815	611	42
textile_09_back.raw	612	612	815	815	42
textile_10.raw	816	612	1019	815	43
textile_10.raw	612	816	815	1019	43
textile_10.raw	408	204	611	407	43
textile_10.raw	816	204	1019	407	43
textile_10.raw	408	816	611	1019	43
textile_10.raw	204	0	407	203	43
textile_10.raw	816	408	1019	611	43
textile_10.raw	0	204	203	407	43
textile_10.raw	0	0	203	203	43
textile_10.raw	0	408	203	611	43
textile_10.raw	612	408	815	611	43
textile_10.raw	612	612	815	815	43
textile_10_back.raw	816	612	1019	815	44
textile_10_back.raw	612	816	815	1019	44
textile_10_back.raw	408	204	611	407	44
textile_10_back.raw	816	204	1019	407	44
textile_10_back.raw	408	816	611	1019	44
textile_10_back.raw	204	0	407	203	44
textile_10_back.raw	816	408	1019	611	44
textile_10_back.raw	0	204	203	407	44
textile_10_back.raw	0	0	203	203	44
textile_10_back.raw	0	408	203	611	44
textile_10_back.raw	612	408	815	611	44
textile_10_back.raw	612	612	815	815	44
textile_11.raw	816	612	1019	815	45
textile_11.raw	612	816	815	1019	45
textile_11.raw	408	204	611	407	45
textile_11.raw	816	204	1019	407	45
textile_11.raw	408	816	611	1019	45
textile_11.raw	204	0	407	203	45
textile_11.raw	816	408	1019	611	45
textile_11.raw	0	204	203	407	45
textile_11.raw	0	0	203	203	45
textile_11.raw	0	408	203	611	45
textile_11.raw	612	408	815	611	45
textile_11.raw	612	612	815	815	45
textile_12.raw	816	612	1019	815	46
textile_12.raw	612	816	815	1019	46
textile_12.raw	408	204	611	407	46
textile_12.raw	816	204	1019	407	46
textile_12.raw	408	816	611	1019	46
textile_12.raw	204	0	407	203	46
textile_12.raw	816	408	1019	611	46
textile_12.raw	0	204	203	407	46
textile_12.raw	0	0	203	203	46
textile_12.raw	0	408	203	611	46
textile_12.raw	612	408	815	611	46
textile_12.raw	612	612	815	815	46
textile_13_blue.raw	816	612	1019	815	47
textile_13_blue.raw	612	816	815	1019	47
textile_13_blue.raw	408	204	611	407	47
textile_13_blue.raw	816	204	1019	407	47
textile_13_blue.raw	408	816	611	1019	47
textile_13_blue.raw	204	0	407	203	47
textile_13_blue.raw	816	408	1019	611	47
textile_13_blue.raw	0	204	203	407	47
textile_13_blue.raw	0	0	203	203	47
textile_13_blue.raw	0	408	203	611	47
textile_13_blue.raw	612	408	815	611	47
textile_13_blue.raw	612	612	815	815	47
textile_13_red.raw	816	612	1019	815	48
textile_13_red.raw	612	816	815	1019	48
textile_13_red.raw	408	204	611	407	48
textile_13_red.raw	816	204	1019	407	48
textile_13_red.raw	408	816	611	1019	48
textile_13_red.raw	204	0	407	203	48
textile_13_red.raw	816	408	1019	611	48
textile_13_red.raw	0	204	203	407	48
textile_13_red.raw	0	0	203	203	48
textile_13_red.raw	0	408	203	611	48
textile_13_red.raw	612	408	815	611	48
textile_13_red.raw	612	612	815	815	48
textile_14_blue.raw	816	612	1019	815	49
textile_14_blue.raw	612	816	815	1019	49
textile_14_blue.raw	408	204	611	407	49
textile_14_blue.raw	816	204	1019	407	49
textile_14_blue.raw	408	816	611	1019	49
textile_14_blue.raw	204	0	407	203	49
textile_14_blue.raw	816	408	1019	611	49
textile_14_blue.raw	0	204	203	407	49
textile_14_blue.raw	0	0	203	203	49
textile_14_blue.raw	0	408	203	611	49
textile_14_blue.raw	612	408	815	611	49
textile_14_blue.raw	612	612	815	815	49
textile_14_cyan.raw	816	612	1019	815	50
textile_14_cyan.raw	612	816	815	1019	50
textile_14_cyan.raw	408	204	611	407	50
textile_14_cyan.raw	816	204	1019	407	50
textile_14_cyan.raw	408	816	611	1019	50
textile_14_cyan.raw	204	0	407	203	50
textile_14_cyan.raw	816	408	1019	611	50
textile_14_cyan.raw	0	204	203	407	50
textile_14_cyan.raw	0	0	203	203	50
textile_14_cyan.raw	0	408	203	611	50
textile_14_cyan.raw	612	408	815	611	50
textile_14_cyan.raw	612	612	815	815	50
textile_14_orange.raw	816	612	1019	815	51
textile_14_orange.raw	612	816	815	1019	51
textile_14_orange.raw	408	204	611	407	51
textile_14_orange.raw	816	204	1019	407	51
textile_14_orange.raw	408	816	611	1019	51
textile_14_orange.raw	204	0	407	203	51
textile_14_orange.raw	816	408	1019	611	51
textile_14_orange.raw	0	204	203	407	51
textile_14_orange.raw	0	0	203	203	51
textile_14_orange.raw	0	408	203	611	51
textile_14_orange.raw	612	408	815	611	51
textile_14_orange.raw	612	612	815	815	51
textile_14_red.raw	816	612	1019	815	52
textile_14_red.raw	612	816	815	1019	52
textile_14_red.raw	408	204	611	407	52
textile_14_red.raw	816	204	1019	407	52
textile_14_red.raw	408	816	611	1019	52
textile_14_red.raw	204	0	407	203	52
textile_14_red.raw	816	408	1019	611	52
textile_14_red.raw	0	204	203	407	52
textile_14_red.raw	0	0	203	203	52
textile_14_red.raw	0	408	203	611	52
textile_14_red.raw	612	408	815	611	52
textile_14_red.raw	612	612	815	815	52
textile_15.raw	816	612	1019	815	53
textile_15.raw	612	816	815	1019	53
textile_15.raw	408	204	611	407	53
textile_15.raw	816	204	1019	407	53
textile_15.raw	408	816	611	1019	53
textile_15.raw	204	0	407	203	53
textile_15.raw	816	408	1019	611	53
textile_15.raw	0	204	203	407	53
textile_15.raw	0	0	203	203	53
textile_15.raw	0	408	203	611	53
textile_15.raw	612	408	815	611	53
textile_15.raw	612	612	815	815	53
textile_15_back.raw	816	612	1019	815	54
textile_15_back.raw	612	816	815	1019	54
textile_15_back.raw	408	204	611	407	54
textile_15_back.raw	816	204	1019	407	54
textile_15_back.raw	408	816	611	1019	54
textile_15_back.raw	204	0	407	203	54
textile_15_back.raw	816	408	1019	611	54
textile_15_back.raw	0	204	203	407	54
textile_15_back.raw	0	0	203	203	54
textile_15_back.raw	0	408	203	611	54
textile_15_back.raw	612	408	815	611	54
textile_15_back.raw	612	612	815	815	54
textile_16_brown.raw	816	612	1019	815	55
textile_16_brown.raw	612	816	815	1019	55
textile_16_brown.raw	408	204	611	407	55
textile_16_brown.raw	816	204	1019	407	55
textile_16_brown.raw	408	816	611	1019	55
textile_16_brown.raw	204	0	407	203	55
textile_16_brown.raw	816	408	1019	611	55
textile_16_brown.raw	0	204	203	407	55
textile_16_brown.raw	0	0	203	203	55
textile_16_brown.raw	0	408	203	611	55
textile_16_brown.raw	612	408	815	611	55
textile_16_brown.raw	612	612	815	815	55
textile_16_green.raw	816	612	1019	815	56
textile_16_green.raw	612	816	815	1019	56
textile_16_green.raw	408	204	611	407	56
textile_16_green.raw	816	204	1019	407	56
textile_16_green.raw	408	816	611	1019	56
textile_16_green.raw	204	0	407	203	56
textile_16_green.raw	816	408	1019	611	56
textile_16_green.raw	0	204	203	407	56
textile_16_green.raw	0	0	203	203	56
textile_16_green.raw	0	408	203	611	56
textile_16_green.raw	612	408	815	611	56
textile_16_green.raw	612	612	815	815	56
textile_16_red.raw	816	612	1019	815	57
textile_16_red.raw	612	816	815	1019	57
textile_16_red.raw	408	204	611	407	57
textile_16_red.raw	816	204	1019	407	57
textile_16_red.raw	408	816	611	1019	57
textile_16_red.raw	204	0	407	203	57
textile_16_red.raw	816	408	1019	611	57
textile_16_red.raw	0	204	203	407	57
textile_16_red.raw	0	0	203	203	57
textile_16_red.raw	0	408	203	611	57
textile_16_red.raw	612	408	815	611	57
textile_16_red.raw	612	612	815	815	57
textile_16_yellow.raw	816	612	1019	815	58
textile_16_yellow.raw	612	816	815	1019	58
textile_16_yellow.raw	408	204	611	407	58
textile_16_yellow.raw	816	204	1019	407	58
textile_16_yellow.raw	408	816	611	1019	58
textile_16_yellow.raw	204	0	407	203	58
textile_16_yellow.raw	816	408	1019	611	58
textile_16_yellow.raw	0	204	203	407	58
textile_16_yellow.raw	0	0	203	203	58
textile_16_yellow.raw	0	408	203	611	58
textile_16_yellow.raw	612	408	815	611	58
textile_16_yellow.raw	612	612	815	815	58
textile_17_blue.raw	816	612	1019	815	59
textile_17_blue.raw	612	816	815	1019	59
textile_17_blue.raw	408	204	611	407	59
textile_17_blue.raw	816	204	1019	407	59
textile_17_blue.raw	408	816	611	1019	59
textile_17_blue.raw	204	0	407	203	59
textile_17_blue.raw	816	408	1019	611	59
textile_17_blue.raw	0	204	203	407	59
textile_17_blue.raw	0	0	203	203	59
textile_17_blue.raw	0	408	203	611	59
textile_17_blue.raw	612	408	815	611	59
textile_17_blue.raw	612	612	815	815	59
textile_17_brown.raw	816	612	1019	815	60
textile_17_brown.raw	612	816	815	1019	60
textile_17_brown.raw	408	204	611	407	60
textile_17_brown.raw	816	204	1019	407	60
textile_17_brown.raw	408	816	611	1019	60
textile_17_brown.raw	204	0	407	203	60
textile_17_brown.raw	816	408	1019	611	60
textile_17_brown.raw	0	204	203	407	60
textile_17_brown.raw	0	0	203	203	60
textile_17_brown.raw	0	408	203	611	60
textile_17_brown.raw	612	408	815	611	60
textile_17_brown.raw	612	612	815	815	60
textile_17_cyan.raw	816	612	1019	815	61
textile_17_cyan.raw	612	816	815	1019	61
textile_17_cyan.raw	408	204	611	407	61
textile_17_cyan.raw	816	204	1019	407	61
textile_17_cyan.raw	408	816	611	1019	61
textile_17_cyan.raw	204	0	407	203	61
textile_17_cyan.raw	816	408	1019	611	61
textile_17_cyan.raw	0	204	203	407	61
textile_17_cyan.raw	0	0	203	203	61
textile_17_cyan.raw	0	408	203	611	61
textile_17_cyan.raw	612	408	815	611	61
textile_17_cyan.raw	612	612	815	815	61
textile_17_red.raw	816	612	1019	815	62
textile_17_red.raw	612	816	815	1019	62
textile_17_red.raw	408	204	611	407	62
textile_17_red.raw	816	204	1019	407	62
textile_17_red.raw	408	816	611	1019	62
textile_17_red.raw	204	0	407	203	62
textile_17_red.raw	816	408	1019	611	62
textile_17_red.raw	0	204	203	407	62
textile_17_red.raw	0	0	203	203	62
textile_17_red.raw	0	408	203	611	62
textile_17_red.raw	612	408	815	611	62
textile_17_red.raw	612	612	815	815	62
textile_17_yellow.raw	816	612	1019	815	63
textile_17_yellow.raw	612	816	815	1019	63
textile_17_yellow.raw	408	204	611	407	63
textile_17_yellow.raw	816	204	1019	407	63
textile_17_yellow.raw	408	816	611	1019	63
textile_17_yellow.raw	204	0	407	203	63
textile_17_yellow.raw	816	408	1019	611	63
textile_17_yellow.raw	0	204	203	407	63
textile_17_yellow.raw	0	0	203	203	63
textile_17_yellow.raw	0	408	203	611	63
textile_17_yellow.raw	612	408	815	611	63
textile_17_yellow.raw	612	612	815	815	63
textile_18_blue.raw	816	612	1019	815	64
textile_18_blue.raw	612	816	815	1019	64
textile_18_blue.raw	408	204	611	407	64
textile_18_blue.raw	816	204	1019	407	64
textile_18_blue.raw	408	816	611	1019	64
textile_18_blue.raw	204	0	407	203	64
textile_18_blue.raw	816	408	1019	611	64
textile_18_blue.raw	0	204	203	407	64
textile_18_blue.raw	0	0	203	203	64
textile_18_blue.raw	0	408	203	611	64
textile_18_blue.raw	612	408	815	611	64
textile_18_blue.raw	612	612	815	815	64
textile_18_blue_back.raw	816	612	1019	815	65
textile_18_blue_back.raw	612	816	815	1019	65
textile_18_blue_back.raw	408	204	611	407	65
textile_18_blue_back.raw	816	204	1019	407	65
textile_18_blue_back.raw	408	816	611	1019	65
textile_18_blue_back.raw	204	0	407	203	65
textile_18_blue_back.raw	816	408	1019	611	65
textile_18_blue_back.raw	0	204	203	407	65
textile_18_blue_back.raw	0	0	203	203	65
textile_18_blue_back.raw	0	408	203	611	65
textile_18_blue_back.raw	612	408	815	611	65
textile_18_blue_back.raw	612	612	815	815	65
textile_18_green.raw	816	612	1019	815	66
textile_18_green.raw	612	816	815	1019	66
textile_18_green.raw	408	204	611	407	66
textile_18_green.raw	816	204	1019	407	66
textile_18_green.raw	408	816	611	1019	66
textile_18_green.raw	204	0	407	203	66
textile_18_green.raw	816	408	1019	611	66
textile_18_green.raw	0	204	203	407	66
textile_18_green.raw	0	0	203	203	66
textile_18_green.raw	0	408	203	611	66
textile_18_green.raw	612	408	815	611	66
textile_18_green.raw	612	612	815	815	66
textile_18_green_back.raw	816	612	1019	815	67
textile_18_green_back.raw	612	816	815	1019	67
textile_18_green_back.raw	408	204	611	407	67
textile_18_green_back.raw	816	204	1019	407	67
textile_18_green_back.raw	408	816	611	1019	67
textile_18_green_back.raw	204	0	407	203	67
textile_18_green_back.raw	816	408	1019	611	67
textile_18_green_back.raw	0	204	203	407	67
textile_18_green_back.raw	0	0	203	203	67
textile_18_green_back.raw	0	408	203	611	67
textile_18_green_back.raw	612	408	815	611	67
textile_18_green_back.raw	612	612	815	815	67
textile_18_purple.raw	816	612	1019	815	68
textile_18_purple.raw	612	816	815	1019	68
textile_18_purple.raw	408	204	611	407	68
textile_18_purple.raw	816	204	1019	407	68
textile_18_purple.raw	408	816	611	1019	68
textile_18_purple.raw	204	0	407	203	68
textile_18_purple.raw	816	408	1019	611	68
textile_18_purple.raw	0	204	203	407	68
textile_18_purple.raw	0	0	203	203	68
textile_18_purple.raw	0	408	203	611	68
textile_18_purple.raw	612	408	815	611	68
textile_18_purple.raw	612	612	815	815	68
textile_18_purple_back.raw	816	612	1019	815	69
textile_18_purple_back.raw	612	816	815	1019	69
textile_18_purple_back.raw	408	204	611	407	69
textile_18_purple_back.raw	816	204	1019	407	69
textile_18_purple_back.raw	408	816	611	1019	69
textile_18_purple_back.raw	204	0	407	203	69
textile_18_purple_back.raw	816	408	1019	611	69
textile_18_purple_back.raw	0	204	203	407	69
textile_18_purple_back.raw	0	0	203	203	69
textile_18_purple_back.raw	0	408	203	611	69
textile_18_purple_back.raw	612	408	815	611	69
textile_18_purple_back.raw	612	612	815	815	69
textile_18_red.raw	816	612	1019	815	70
textile_18_red.raw	612	816	815	1019	70
textile_18_red.raw	408	204	611	407	70
textile_18_red.raw	816	204	1019	407	70
textile_18_red.raw	408	816	611	1019	70
textile_18_red.raw	204	0	407	203	70
textile_18_red.raw	816	408	1019	611	70
textile_18_red.raw	0	204	203	407	70
textile_18_red.raw	0	0	203	203	70
textile_18_red.raw	0	408	203	611	70
textile_18_red.raw	612	408	815	611	70
textile_18_red.raw	612	612	815	815	70
textile_18_red_back.raw	816	612	1019	815	71
textile_18_red_back.raw	612	816	815	1019	71
textile_18_red_back.raw	408	204	611	407	71
textile_18_red_back.raw	816	204	1019	407	71
textile_18_red_back.raw	408	816	611	1019	71
textile_18_red_back.raw	204	0	407	203	71
textile_18_red_back.raw	816	408	1019	611	71
textile_18_red_back.raw	0	204	203	407	71
textile_18_red_back.raw	0	0	203	203	71
textile_18_red_back.raw	0	408	203	611	71
textile_18_red_back.raw	612	408	815	611	71
textile_18_red_back.raw	612	612	815	815	71
textile_19_blue.raw	816	612	1019	815	72
textile_19_blue.raw	612	816	815	1019	72
textile_19_blue.raw	408	204	611	407	72
textile_19_blue.raw	816	204	1019	407	72
textile_19_blue.raw	408	816	611	1019	72
textile_19_blue.raw	204	0	407	203	72
textile_19_blue.raw	816	408	1019	611	72
textile_19_blue.raw	0	204	203	407	72
textile_19_blue.raw	0	0	203	203	72
textile_19_blue.raw	0	408	203	611	72
textile_19_blue.raw	612	408	815	611	72
textile_19_blue.raw	612	612	815	815	72
textile_19_green.raw	816	612	1019	815	73
textile_19_green.raw	612	816	815	1019	73
textile_19_green.raw	408	204	611	407	73
textile_19_green.raw	816	204	1019	407	73
textile_19_green.raw	408	816	611	1019	73
textile_19_green.raw	204	0	407	203	73
textile_19_green.raw	816	408	1019	611	73
textile_19_green.raw	0	204	203	407	73
textile_19_green.raw	0	0	203	203	73
textile_19_green.raw	0	408	203	611	73
textile_19_green.raw	612	408	815	611	73
textile_19_green.raw	612	612	815	815	73
textile_19_yellow.raw	816	612	1019	815	74
textile_19_yellow.raw	612	816	815	1019	74
textile_19_yellow.raw	408	204	611	407	74
textile_19_yellow.raw	816	204	1019	407	74
textile_19_yellow.raw	408	816	611	1019	74
textile_19_yellow.raw	204	0	407	203	74
textile_19_yellow.raw	816	408	1019	611	74
textile_19_yellow.raw	0	204	203	407	74
textile_19_yellow.raw	0	0	203	203	74
textile_19_yellow.raw	0	408	203	611	74
textile_19_yellow.raw	612	408	815	611	74
textile_19_yellow.raw	612	612	815	815	74
textile_20_blue.raw	816	612	1019	815	75
textile_20_blue.raw	612	816	815	1019	75
textile_20_blue.raw	408	204	611	407	75
textile_20_blue.raw	816	204	1019	407	75
textile_20_blue.raw	408	816	611	1019	75
textile_20_blue.raw	204	0	407	203	75
textile_20_blue.raw	816	408	1019	611	75
textile_20_blue.raw	0	204	203	407	75
textile_20_blue.raw	0	0	203	203	75
textile_20_blue.raw	0	408	203	611	75
textile_20_blue.raw	612	408	815	611	75
textile_20_blue.raw	612	612	815	815	75
textile_20_green.raw	816	612	1019	815	76
textile_20_green.raw	612	816	815	1019	76
textile_20_green.raw	408	204	611	407	76
textile_20_green.raw	816	204	1019	407	76
textile_20_green.raw	408	816	611	1019	76
textile_20_green.raw	204	0	407	203	76
textile_20_green.raw	816	408	1019	611	76
textile_20_green.raw	0	204	203	407	76
textile_20_green.raw	0	0	203	203	76
textile_20_green.raw	0	408	203	611	76
textile_20_green.raw	612	408	815	611	76
textile_20_green.raw	612	612	815	815	76
textile_20_red.raw	816	612	1019	815	77
textile_20_red.raw	612	816	815	1019	77
textile_20_red.raw	408	204	611	407	77
textile_20_red.raw	816	204	1019	407	77
textile_20_red.raw	408	816	611	1019	77
textile_20_red.raw	204	0	407	203	77
textile_20_red.raw	816	408	1019	611	77
textile_20_red.raw	0	204	203	407	77
textile_20_red.raw	0	0	203	203	77
textile_20_red.raw	0	408	203	611	77
textile_20_red.raw	612	408	815	611	77
textile_20_red.raw	612	612	815	815	77
textile_20_white.raw	816	612	1019	815	78
textile_20_white.raw	612	816	815	1019	78
textile_20_white.raw	408	204	611	407	78
textile_20_white.raw	816	204	1019	407	78
textile_20_white.raw	408	816	611	1019	78
textile_20_white.raw	204	0	407	203	78
textile_20_white.raw	816	408	1019	611	78
textile_20_white.raw	0	204	203	407	78
textile_20_white.raw	0	0	203	203	78
textile_20_white.raw	0	408	203	611	78
textile_20_white.raw	612	408	815	611	78
textile_20_white.raw	612	612	815	815	78
textile_21_orange.raw	816	612	1019	815	79
textile_21_orange.raw	612	816	815	1019	79
textile_21_orange.raw	408	204	611	407	79
textile_21_orange.raw	816	204	1019	407	79
textile_21_orange.raw	408	816	611	1019	79
textile_21_orange.raw	204	0	407	203	79
textile_21_orange.raw	816	408	1019	611	79
textile_21_orange.raw	0	204	203	407	79
textile_21_orange.raw	0	0	203	203	79
textile_21_orange.raw	0	408	203	611	79
textile_21_orange.raw	612	408	815	611	79
textile_21_orange.raw	612	612	815	815	79
textile_21_purple.raw	816	612	1019	815	80
textile_21_purple.raw	612	816	815	1019	80
textile_21_purple.raw	408	204	611	407	80
textile_21_purple.raw	816	204	1019	407	80
textile_21_purple.raw	408	816	611	1019	80
textile_21_purple.raw	204	0	407	203	80
textile_21_purple.raw	816	408	1019	611	80
textile_21_purple.raw	0	204	203	407	80
textile_21_purple.raw	0	0	203	203	80
textile_21_purple.raw	0	408	203	611	80
textile_21_purple.raw	612	408	815	611	80
textile_21_purple.raw	612	612	815	815	80
textile_21_red.raw	816	612	1019	815	81
textile_21_red.raw	612	816	815	1019	81
textile_21_red.raw	408	204	611	407	81
textile_21_red.raw	816	204	1019	407	81
textile_21_red.raw	408	816	611	1019	81
textile_21_red.raw	204	0	407	203	81
textile_21_red.raw	816	408	1019	611	81
textile_21_red.raw	0	204	203	407	81
textile_21_red.raw	0	0	203	203	81
textile_21_red.raw	0	408	203	611	81
textile_21_red.raw	612	408	815	611	81
textile_21_red.raw	612	612	815	815	81
textile_22_blue.raw	816	612	1019	815	82
textile_22_blue.raw	612	816	815	1019	82
textile_22_blue.raw	408	204	611	407	82
textile_22_blue.raw	816	204	1019	407	82
textile_22_blue.raw	408	816	611	1019	82
textile_22_blue.raw	204	0	407	203	82
textile_22_blue.raw	816	408	1019	611	82
textile_22_blue.raw	0	204	203	407	82
textile_22_blue.raw	0	0	203	203	82
textile_22_blue.raw	0	408	203	611	82
textile_22_blue.raw	612	408	815	611	82
textile_22_blue.raw	612	612	815	815	82
textile_22_cyan.raw	816	612	1019	815	83
textile_22_cyan.raw	612	816	815	1019	83
textile_22_cyan.raw	408	204	611	407	83
textile_22_cyan.raw	816	204	1019	407	83
textile_22_cyan.raw	408	816	611	1019	83
textile_22_cyan.raw	204	0	407	203	83
textile_22_cyan.raw	816	408	1019	611	83
textile_22_cyan.raw	0	204	203	407	83
textile_22_cyan.raw	0	0	203	203	83
textile_22_cyan.raw	0	408	203	611	83
textile_22_cyan.raw	612	408	815	611	83
textile_22_cyan.raw	612	612	815	815	83
textile_22_green.raw	816	612	1019	815	84
textile_22_green.raw	612	816	815	1019	84
textile_22_green.raw	408	204	611	407	84
textile_22_green.raw	816	204	1019	407	84
textile_22_green.raw	408	816	611	1019	84
textile_22_green.raw	204	0	407	203	84
textile_22_green.raw	816	408	1019	611	84
textile_22_green.raw	0	204	203	407	84
textile_22_green.raw	0	0	203	203	84
textile_22_green.raw	0	408	203	611	84
textile_22_green.raw	612	408	815	611	84
textile_22_green.raw	612	612	815	815	84
textile_22_orange.raw	816	612	1019	815	85
textile_22_orange.raw	612	816	815	1019	85
textile_22_orange.raw	408	204	611	407	85
textile_22_orange.raw	816	204	1019	407	85
textile_22_orange.raw	408	816	611	1019	85
textile_22_orange.raw	204	0	407	203	85
textile_22_orange.raw	816	408	1019	611	85
textile_22_orange.raw	0	204	203	407	85
textile_22_orange.raw	0	0	203	203	85
textile_22_orange.raw	0	408	203	611	85
textile_22_orange.raw	612	408	815	611	85
textile_22_orange.raw	612	612	815	815	85
textile_22_red.raw	816	612	1019	815	86
textile_22_red.raw	612	816	815	1019	86
textile_22_red.raw	408	204	611	407	86
textile_22_red.raw	816	204	1019	407	86
textile_22_red.raw	408	816	611	1019	86
textile_22_red.raw	204	0	407	203	86
textile_22_red.raw	816	408	1019	611	86
textile_22_red.raw	0	204	203	407	86
textile_22_red.raw	0	0	203	203	86
textile_22_red.raw	0	408	203	611	86
textile_22_red.raw	612	408	815	611	86
textile_22_red.raw	612	612	815	815	86
textile_22_yellow.raw	816	612	1019	815	87
textile_22_yellow.raw	612	816	815	1019	87
textile_22_yellow.raw	408	204	611	407	87
textile_22_yellow.raw	816	204	1019	407	87
textile_22_yellow.raw	408	816	611	1019	87
textile_22_yellow.raw	204	0	407	203	87
textile_22_yellow.raw	816	408	1019	611	87
textile_22_yellow.raw	0	204	203	407	87
textile_22_yellow.raw	0	0	203	203	87
textile_22_yellow.raw	0	408	203	611	87
textile_22_yellow.raw	612	408	815	611	87
textile_22_yellow.raw	612	612	815	815	87
textile_23_back_blue.raw	816	612	1019	815	88
textile_23_back_blue.raw	612	816	815	1019	88
textile_23_back_blue.raw	408	204	611	407	88
textile_23_back_blue.raw	816	204	1019	407	88
textile_23_back_blue.raw	408	816	611	1019	88
textile_23_back_blue.raw	204	0	407	203	88
textile_23_back_blue.raw	816	408	1019	611	88
textile_23_back_blue.raw	0	204	203	407	88
textile_23_back_blue.raw	0	0	203	203	88
textile_23_back_blue.raw	0	408	203	611	88
textile_23_back_blue.raw	612	408	815	611	88
textile_23_back_blue.raw	612	612	815	815	88
textile_23_back_green.raw	816	612	1019	815	89
textile_23_back_green.raw	612	816	815	1019	89
textile_23_back_green.raw	408	204	611	407	89
textile_23_back_green.raw	816	204	1019	407	89
textile_23_back_green.raw	408	816	611	1019	89
textile_23_back_green.raw	204	0	407	203	89
textile_23_back_green.raw	816	408	1019	611	89
textile_23_back_green.raw	0	204	203	407	89
textile_23_back_green.raw	0	0	203	203	89
textile_23_back_green.raw	0	408	203	611	89
textile_23_back_green.raw	612	408	815	611	89
textile_23_back_green.raw	612	612	815	815	89
textile_23_back_red.raw	816	612	1019	815	90
textile_23_back_red.raw	612	816	815	1019	90
textile_23_back_red.raw	408	204	611	407	90
textile_23_back_red.raw	816	204	1019	407	90
textile_23_back_red.raw	408	816	611	1019	90
textile_23_back_red.raw	204	0	407	203	90
textile_23_back_red.raw	816	408	1019	611	90
textile_23_back_red.raw	0	204	203	407	90
textile_23_back_red.raw	0	0	203	203	90
textile_23_back_red.raw	0	408	203	611	90
textile_23_back_red.raw	612	408	815	611	90
textile_23_back_red.raw	612	612	815	815	90
textile_23_blue.raw	816	612	1019	815	91
textile_23_blue.raw	612	816	815	1019	91
textile_23_blue.raw	408	204	611	407	91
textile_23_blue.raw	816	204	1019	407	91
textile_23_blue.raw	408	816	611	1019	91
textile_23_blue.raw	204	0	407	203	91
textile_23_blue.raw	816	408	1019	611	91
textile_23_blue.raw	0	204	203	407	91
textile_23_blue.raw	0	0	203	203	91
textile_23_blue.raw	0	408	203	611	91
textile_23_blue.raw	612	408	815	611	91
textile_23_blue.raw	612	612	815	815	91
textile_23_green.raw	816	612	1019	815	92
textile_23_green.raw	612	816	815	1019	92
textile_23_green.raw	408	204	611	407	92
textile_23_green.raw	816	204	1019	407	92
textile_23_green.raw	408	816	611	1019	92
textile_23_green.raw	204	0	407	203	92
textile_23_green.raw	816	408	1019	611	92
textile_23_green.raw	0	204	203	407	92
textile_23_green.raw	0	0	203	203	92
textile_23_green.raw	0	408	203	611	92
textile_23_green.raw	612	408	815	611	92
textile_23_green.raw	612	612	815	815	92
textile_23_red.raw	816	612	1019	815	93
textile_23_red.raw	612	816	815	1019	93
textile_23_red.raw	408	204	611	407	93
textile_23_red.raw	816	204	1019	407	93
textile_23_red.raw	408	816	611	1019	93
textile_23_red.raw	204	0	407	203	93
textile_23_red.raw	816	408	1019	611	93
textile_23_red.raw	0	204	203	407	93
textile_23_red.raw	0	0	203	203	93
textile_23_red.raw	0	408	203	611	93
textile_23_red.raw	612	408	815	611	93
textile_23_red.raw	612	612	815	815	93
wood_01.raw	816	612	1019	815	94
wood_01.raw	612	816	815	1019	94
wood_01.raw	408	204	611	407	94
wood_01.raw	816	204	1019	407	94
wood_01.raw	408	816	611	1019	94
wood_01.raw	204	0	407	203	94
wood_01.raw	816	408	1019	611	94
wood_01.raw	0	204	203	407	94
wood_01.raw	0	0	203	203	94
wood_01.raw	0	408	203	611	94
wood_01.raw	612	408	815	611	94
wood_01.raw	612	612	815	815	94
wood_02.raw	816	612	1019	815	95
wood_02.raw	612	816	815	1019	95
wood_02.raw	408	204	611	407	95
wood_02.raw	816	204	1019	407	95
wood_02.raw	408	816	611	1019	95
wood_02.raw	204	0	407	203	95
wood_02.raw	816	408	1019	611	95
wood_02.raw	0	204	203	407	95
wood_02.raw	0	0	203	203	95
wood_02.raw	0	408	203	611	95
wood_02.raw	612	408	815	611	95
wood_02.raw	612	612	815	815	95
wood_03.raw	816	612	1019	815	96
wood_03.raw	612	816	815	1019	96
wood_03.raw	408	204	611	407	96
wood_03.raw	816	204	1019	407	96
wood_03.raw	408	816	611	1019	96
wood_03.raw	204	0	407	203	96
wood_03.raw	816	408	1019	611	96
wood_03.raw	0	204	203	407	96
wood_03.raw	0	0	203	203	96
wood_03.raw	0	408	203	611	96
wood_03.raw	612	408	815	611	96
wood_03.raw	612	612	815	815	96
wood_03_back.raw	816	612	1019	815	97
wood_03_back.raw	612	816	815	1019	97
wood_03_back.raw	408	204	611	407	97
wood_03_back.raw	816	204	1019	407	97
wood_03_back.raw	408	816	611	1019	97
wood_03_back.raw	204	0	407	203	97
wood_03_back.raw	816	408	1019	611	97
wood_03_back.raw	0	204	203	407	97
wood_03_back.raw	0	0	203	203	97
wood_03_back.raw	0	408	203	611	97
wood_03_back.raw	612	408	815	611	97
wood_03_back.raw	612	612	815	815	97
wood_04.raw	816	612	1019	815	98
wood_04.raw	612	816	815	1019	98
wood_04.raw	408	204	611	407	98
wood_04.raw	816	204	1019	407	98
wood_04.raw	408	816	611	1019	98
wood_04.raw	204	0	407	203	98
wood_04.raw	816	408	1019	611	98
wood_04.raw	0	204	203	407	98
wood_04.raw	0	0	203	203	98
wood_04.raw	0	408	203	611	98
wood_04.raw	612	408	815	611	98
wood_04.raw	612	612	815	815	98
wood_04_back.raw	816	612	1019	815	99
wood_04_back.raw	612	816	815	1019	99
wood_04_back.raw	408	204	611	407	99
wood_04_back.raw	816	204	1019	407	99
wood_04_back.raw	408	816	611	1019	99
wood_04_back.raw	204	0	407	203	99
wood_04_back.raw	816	408	1019	611	99
wood_04_back.raw	0	204	203	407	99
wood_04_back.raw	0	0	203	203	99
wood_04_back.raw	0	408	203	611	99
wood_04_back.raw	612	408	815	611	99
wood_04_back.raw	612	612	815	815	99
wood_05.raw	816	612	1019	815	100
wood_05.raw	612	816	815	1019	100
wood_05.raw	408	204	611	407	100
wood_05.raw	816	204	1019	407	100
wood_05.raw	408	816	611	1019	100
wood_05.raw	204	0	407	203	100
wood_05.raw	816	408	1019	611	100
wood_05.raw	0	204	203	407	100
wood_05.raw	0	0	203	203	100
wood_05.raw	0	408	203	611	100
wood_05.raw	612	408	815	611	100
wood_05.raw	612	612	815	815	100
wood_05_back.raw	816	612	1019	815	101
wood_05_back.raw	612	816	815	1019	101
wood_05_back.raw	408	204	611	407	101
wood_05_back.raw	816	204	1019	407	101
wood_05_back.raw	408	816	611	1019	101
wood_05_back.raw	204	0	407	203	101
wood_05_back.raw	816	408	1019	611	101
wood_05_back.raw	0	204	203	407	101
wood_05_back.raw	0	0	203	203	101
wood_05_back.raw	0	408	203	611	101
wood_05_back.raw	612	408	815	611	101
wood_05_back.raw	612	612	815	815	101
wood_06.raw	816	612	1019	815	102
wood_06.raw	612	816	815	1019	102
wood_06.raw	408	204	611	407	102
wood_06.raw	816	204	1019	407	102
wood_06.raw	408	816	611	1019	102
wood_06.raw	204	0	407	203	102
wood_06.raw	816	408	1019	611	102
wood_06.raw	0	204	203	407	102
wood_06.raw	0	0	203	203	102
wood_06.raw	0	408	203	611	102
wood_06.raw	612	408	815	611	102
wood_06.raw	612	612	815	815	102
wood_06_back.raw	816	612	1019	815	103
wood_06_back.raw	612	816	815	1019	103
wood_06_back.raw	408	204	611	407	103
wood_06_back.raw	816	204	1019	407	103
wood_06_back.raw	408	816	611	1019	103
wood_06_back.raw	204	0	407	203	103
wood_06_back.raw	816	408	1019	611	103
wood_06_back.raw	0	204	203	407	103
wood_06_back.raw	0	0	203	203	103
wood_06_back.raw	0	408	203	611	103
wood_06_back.raw	612	408	815	611	103
wood_06_back.raw	612	612	815	815	103
wood_07.raw	816	612	1019	815	104
wood_07.raw	612	816	815	1019	104
wood_07.raw	408	204	611	407	104
wood_07.raw	816	204	1019	407	104
wood_07.raw	408	816	611	1019	104
wood_07.raw	204	0	407	203	104
wood_07.raw	816	408	1019	611	104
wood_07.raw	0	204	203	407	104
wood_07.raw	0	0	203	203	104
wood_07.raw	0	408	203	611	104
wood_07.raw	612	408	815	611	104
wood_07.raw	612	612	815	815	104
wood_07_back.raw	816	612	1019	815	105
wood_07_back.raw	612	816	815	1019	105
wood_07_back.raw	408	204	611	407	105
wood_07_back.raw	816	204	1019	407	105
wood_07_back.raw	408	816	611	1019	105
wood_07_back.raw	204	0	407	203	105
wood_07_back.raw	816	408	1019	611	105
wood_07_back.raw	0	204	203	407	105
wood_07_back.raw	0	0	203	203	105
wood_07_back.raw	0	408	203	611	105
wood_07_back.raw	612	408	815	611	105
wood_07_back.raw	612	612	815	815	105
wood_08.raw	816	612	1019	815	106
wood_08.raw	612	816	815	1019	106
wood_08.raw	408	204	611	407	106
wood_08.raw	816	204	1019	407	106
wood_08.raw	408	816	611	1019	106
wood_08.raw	204	0	407	203	106
wood_08.raw	816	408	1019	611	106
wood_08.raw	0	204	203	407	106
wood_08.raw	0	0	203	203	106
wood_08.raw	0	408	203	611	106
wood_08.raw	612	408	815	611	106
wood_08.raw	612	612	815	815	106
wood_08_back.raw	816	612	1019	815	107
wood_08_back.raw	612	816	815	1019	107
wood_08_back.raw	408	204	611	407	107
wood_08_back.raw	816	204	1019	407	107
wood_08_back.raw	408	816	611	1019	107
wood_08_back.raw	204	0	407	203	107
wood_08_back.raw	816	408	1019	611	107
wood_08_back.raw	0	204	203	407	107
wood_08_back.raw	0	0	203	203	107
wood_08_back.raw	0	408	203	611	107
wood_08_back.raw	612	408	815	611	107
wood_08_back.raw	612	612	815	815	107
wood_09.raw	816	612	1019	815	108
wood_09.raw	612	816	815	1019	108
wood_09.raw	408	204	611	407	108
wood_09.raw	816	204	1019	407	108
wood_09.raw	408	816	611	1019	108
wood_09.raw	204	0	407	203	108
wood_09.raw	816	408	1019	611	108
wood_09.raw	0	204	203	407	108
wood_09.raw	0	0	203	203	108
wood_09.raw	0	408	203	611	108
wood_09.raw	612	408	815	611	108
wood_09.raw	612	612	815	815	108
wood_09_back.raw	816	612	1019	815	109
wood_09_back.raw	612	816	815	1019	109
wood_09_back.raw	408	204	611	407	109
wood_09_back.raw	816	204	1019	407	109
wood_09_back.raw	408	816	611	1019	109
wood_09_back.raw	204	0	407	203	109
wood_09_back.raw	816	408	1019	611	109
wood_09_back.raw	0	204	203	407	109
wood_09_back.raw	0	0	203	203	109
wood_09_back.raw	0	408	203	611	109
wood_09_back.raw	612	408	815	611	109
wood_09_back.raw	612	612	815	815	109
wood_10.raw	816	612	1019	815	110
wood_10.raw	612	816	815	1019	110
wood_10.raw	408	204	611	407	110
wood_10.raw	816	204	1019	407	110
wood_10.raw	408	816	611	1019	110
wood_10.raw	204	0	407	203	110
wood_10.raw	816	408	1019	611	110
wood_10.raw	0	204	203	407	110
wood_10.raw	0	0	203	203	110
wood_10.raw	0	408	203	611	110
wood_10.raw	612	408	815	611	110
wood_10.raw	612	612	815	815	110
wood_11.raw	816	612	1019	815	111
wood_11.raw	612	816	815	1019	111
wood_11.raw	408	204	611	407	111
wood_11.raw	816	204	1019	407	111
wood_11.raw	408	816	611	1019	111
wood_11.raw	204	0	407	203	111
wood_11.raw	816	408	1019	611	111
wood_11.raw	0	204	203	407	111
wood_11.raw	0	0	203	203	111
wood_11.raw	0	408	203	611	111
wood_11.raw	612	408	815	611	111
wood_11.raw	612	612	815	815	111
