# Supplementary material for: HyTexiLa: High Resolution Visible and Near Infrared Hyperspectral Texture Images
Source: Sensors (Basel). 2018 Jun 26;18(7):2045. doi: 10.3390/s18072045 (PMC6068824; doi:10.3390/s18072045)
Supplement: Supplementary file 1 [file sensors-18-02045-s001.zip › hytexila_supp_materials/code/falseColors.py]

# -*- coding: utf-8 -*-

"""
Created on Thu May  15 08:15:04 2018

author: bmathon
description: show a false color image, double-click on a pixel to see
spectral reflectance
dependencies: Spectral Python (SPy) (http://www.spectralpython.net/) >= 0.18

"""

import spectral as sp
import spectral.io.envi as envi

# PATH of hyperspectral images
PATH = '.'

# Hyperspectral image filename (without extension)
sImg = 'textile_14_blue'

if __name__ == "__main__":

    print 'Image = ', sImg

    img = envi.open(PATH+sImg+'.hdr', PATH+sImg+'.raw')
    
    if img.metadata.has_key('default bands'):
        bands = img.metadata.get('default bands')
        iR = int(bands[0])
        iG = int(bands[1])
        iB = int(bands[2])
        sp.imshow(img, (iR, iG, iB), interpolation='none', title=sImg)
