# Supplementary material for: HyTexiLa: High Resolution Visible and Near Infrared Hyperspectral Texture Images
Source: Sensors (Basel). 2018 Jun 26;18(7):2045. doi: 10.3390/s18072045 (PMC6068824; doi:10.3390/s18072045)
Supplement: Supplementary file 1 [file sensors-18-02045-s001.zip › hytexila_supp_materials/code/readme.txt]

Code and binaries for opening and processing hyperspectral data.


Copyright (c) 2018, University of Lille, CRIStAL laboratory, UMR CNRS 9189

    All rights reserved.

    Redistribution and use in source and binary forms, with or without modification, are permitted provided that the following conditions are met:

    * Redistributions of source code must retain the above copyright notice, this list of conditions and the following disclaimer.
    * Redistributions in binary form must reproduce the above copyright notice, this list of conditions and the following disclaimer in the documentation and/or other materials provided with the distribution.
    * Neither the name of the copyright holder nor the names of its contributors may be used to endorse or promote products derived from this software without specific prior written permission.

    THIS SOFTWARE IS PROVIDED BY THE COPYRIGHT HOLDERS AND CONTRIBUTORS "AS IS" AND ANY EXPRESS OR IMPLIED WARRANTIES, INCLUDING, BUT NOT LIMITED TO, THE IMPLIED WARRANTIES OF MERCHANTABILITY AND FITNESS FOR A PARTICULAR PURPOSE ARE DISCLAIMED. IN NO EVENT SHALL THE COPYRIGHT OWNER OR CONTRIBUTORS BE LIABLE FOR ANY DIRECT, INDIRECT, INCIDENTAL, SPECIAL, EXEMPLARY, OR CONSEQUENTIAL DAMAGES (INCLUDING, BUT NOT LIMITED TO, PROCUREMENT OF SUBSTITUTE GOODS OR SERVICES; LOSS OF USE, DATA, OR PROFITS; OR BUSINESS INTERRUPTION) HOWEVER CAUSED AND ON ANY THEORY OF LIABILITY, WHETHER IN CONTRACT, STRICT LIABILITY, OR TORT (INCLUDING NEGLIGENCE OR OTHERWISE) ARISING IN ANY WAY OUT OF THE USE OF THIS SOFTWARE, EVEN IF ADVISED OF THE POSSIBILITY OF SUCH DAMAGE.


- falseColors.py:
    * Python code that allows to open a ENVI file, display a false color image using default bands of the HDR file. Double-click on a pixel displays the spectral reflectance of that pixel.
    * Dependencies: Spectral Python (SPy) module [1] >= 0.18


- MSTools-v18-05.zip: ImageJ [2]/Fiji [3] plugins. Extract the content of this archive (2 folders: "MSTools" and "utils") to the plugins directory of ImageJ/Fiji.
	* Dependencies: Java 1.8 or later.
	* Version: 18.05.

	Content:

    * MSTools/Open ENVI:
        ** Open an ENVI hyperspectral image as an ImageJ stack (only BIL and BSQ data organizations are implemented). Select RAW file when asked. Central wavelengths of spectral bands are denoted as labels for all channels.
        ** "Use virtual stack" option opens channels as a virtual (disk resident) stack. It allows hyperspectral images too big to fit in RAM to be opened but disallows changes in channels (changes are lost when you switch from one channel to another one). Useful if you don't consider to process the image.

    * MSTools/Reflectance to radiance:
        ** Convert an 32-bit reflectance stack into a 8-bit radiance one with specified illuminant among A, E, D65_simulator, solar, tungsten available as supplementary materials in [4] and linearly interpolated.
        ** Reflectance values must be between 0 and 1. Beyond 1, values are clipped to 1 (default) or normalized by the maximal value on the whole stack.

    * MSTools/Extract channels:
        ** Extract specified channels of a hyperspectral image to a new stack.

    * MSTools/Save ENVI:
        ** Save the current stack to the ENVI format (RAW and HDR files) with BSQ data organization.


[1] http://www.spectralpython.net/
[2] https://imagej.nih.gov/ij/index.html
[3] https://fiji.sc/
[4] J.-B. Thomas, P.-J. Lapray, P. Gouton, and C. Clerc, "Spectral Characterization of a Prototype SFA Camera for Joint Visible and NIR Acquisition", Sensors 16(7), 993 (2016).
